# Supplementary material for: Proteomic Markers of Aging and Longevity: A Systematic Review
Source: Int J Mol Sci. 2024 Nov 25;25(23):12634. doi: 10.3390/ijms252312634 (PMC11641128; doi:10.3390/ijms252312634)
Supplement: Supplementary file 1 [file ijms-25-12634-s001.zip › Supplementary Table S1.xlsx]

## Sheet: Supplemental information
Supplementary Table S1a. List of 17 studies that were previously reported age-associated plasma or serum proteins
Supplementary Table S1b. Proposed plasma protein list to use as a proteomic aging clock. The list of age-associated proteins suggested for the detection by SRM, presented in Table 1, is marked in bold
Сolumn header		Description
Total count of ms experiments (PRIDE+ SRMatlas)		Total number of experiments in PRIDE [36370099] and SRMAtlas [27453469] proteomic databases
Average concentration in healthy individuals, nmol/l [36614211]		annotation taken from Kliuchnikova et al., 2023
CV, healthy individuals [36614211]		annotation taken from Kliuchnikova et al., 2023
Measured in >70% of samples, CV≤40 in healthy individuals [36614211]		annotation taken from Kliuchnikova et al., 2023
Сount (out of 17 datasets)		frequency of occurrence in datasets (see supplementary table 1a)
Relevant Aging or Health Association [PMID 33031577]		adapted from Lehallier et al., 2020
Marker of aging		according to the "Reference (PMID)" column
Patent		information about existing patents related to this protein
Supplementary Table S1c. List of proteotypic peptides (according to SRMAtlas [27453469]) to assess suitability for use in a targeted multiple reaction monitoring (SRM) panel
Supplementary Table S1d. List of proteins detected in Human Plasma Proteome Project
Proteins were downloaded directly from the project page https://db.systemsbiology.net/sbeams/cgi/PeptideAtlas/GetProteins?atlas_build_id=559&organism_id=2&redundancy_constraint=4&presence_level_constraint=1&action=QUERY
Supplementary Table S1e. "Deja vu". List of most frequently detected proteins [18442176]
Supplementary Table S1f. Proteins approved by the FDA for clinical trials [19884488]
PRISMA checklist

## Sheet: ST1a
Supplementary Table S1a. List of 17 studies that were previously reported age-associated plasma or serum proteins
Publication	PMID	Year	Country	Method	Biomaterial	Number of age‐associated proteins	Number of samples	Age, years (range or mean ± SD)	Individuals, N or %
https://www.ncbi.nlm.nih.gov/pmc/articles/PMC4664859/	26619799	2015	Sweden	Olink	serum and plasma	77	974	14 - 94	510 female, 464 male
https://www.ncbi.nlm.nih.gov/pmc/articles/PMC6156492/	29992704	2018	USA	SOMAscan	plasma	217	240	22 – 93	female and male
https://www.ncbi.nlm.nih.gov/pmc/articles/PMC7723412/	33210602	2020	Sweden	SOMAscan	plasma	651	997	21 - 102	45% men, 55% women
https://www.ncbi.nlm.nih.gov/pmc/articles/PMC7062043/	31806903	2020	USA	SOMAscan	plasma	373	4263	18 – 95	2,146 female, 2,117 male
https://pubmed.ncbi.nlm.nih.gov/38747160/	38747160	2024	USA	Olink	plasma	128	53021	39 - 70	n/a
https://pubmed.ncbi.nlm.nih.gov/25123647/	25123647	2015	UK	SOMAscan	plasma	13	206; 677	65.30 ± 6.92; 76,96 ± 7.06	206 (100%) female; 420 (62%) female
https://www.sciencedirect.com/science/article/pii/S1568163720300490?casa_token=muMbOw7PgI0AAAAA:wxx5-v4lVzlnpESp6_TVAnwL-fpA5QeAyqiA8wshSYkMfa5VXdis7jkGC4DfqOGZYSw1_q9s	32311500	2020	n/a	Meta-analysis of different proteomic methods	Plasma, liver, vastus lateralis, serum, tear fluid, saliva, dermal fibroblasts, colon epithelial tissue, T cells, cerebrospinal fluid, lymphocytes and precursors, granulocytic precursors, mesenchymal stem / stromal cells, urine, frontal cortex, olfactory cleft, monocytes/ macrophages and precursors	32	36 different proteomics analyses, 3301 individuals	18–76	n/a
https://www.nature.com/articles/s41591-024-03164-7	39117878	2024	UK	Olink	plasma	204	45.441	30–79	54% female
https://onlinelibrary.wiley.com/doi/full/10.1111/acel.13256	33031577	2020	USA	SOMAscan	plasma	529	4,263; 3,301	18–95; 18-76	n/a
https://www.frontiersin.org/journals/aging/articles/10.3389/fragi.2023.1112109/full	36911498	2023	USA, Iceland	Data from 6 SOMAscan studies	serum and plasma	273	6 studies (66,798 individuals)	49 ± 16.7; 34 ± 13.4; 75.8 ± 6.7; 55 ± 17; 105.7 ± 3.6; 70.6 ± 7.8	150 (17% female); 745 (55% female); 1,025 (56% female); 35,559 (57% female); 142 (51% female); 29 (41% female)
https://www.ncbi.nlm.nih.gov/pmc/articles/PMC8045948/#acel_13325-sup-0001	33730416	2021	Sweden, USA, UK, Spain, China, Poland, France, Germany	Meta-analysis of different proteomic methods. liquid chromatography–mass spectrometry (LC‐MS)‐based proteomics, multiplexed proteomic assay using modified aptamers (SOMAscan) and Proximity Extension Assay (PEA, O‐Link)	plasma and other matrices	232	33 manuscripts, 12 that covered human plasma, 9 from 14 different matrices in humans and 12 publications covering 21 different species/matrices	14 - 103	n/a
https://www.ncbi.nlm.nih.gov/pmc/articles/PMC5847880/	29399943	2018	USA	LC-IMS-MS, SRM	serum	44	2.473	73.6 ± 5.8	2,473 men
https://www.ncbi.nlm.nih.gov/pmc/articles/PMC7066932/#SD1	32100723	2020	Spain	LC-MS/MS	plasma	49	18	100–103; 67–81	healthy centenarians (n=9, 5 women); control individuals (n=9, 5 women)
https://www.ncbi.nlm.nih.gov/pmc/articles/PMC6788010/	31601169	2019	China	LC-MS/MS	plasma	74	8	87.25 ± 9.287; 26.25 ± 2.986	female and male
https://onlinelibrary.wiley.com/doi/10.1002/prca.201800024	30485681	2018	China	LC-MS/MS	plasma	175	66	32-56	40 female, 26 male
https://www.ncbi.nlm.nih.gov/pmc/articles/PMC6526601/	31139026	2019	China	LC-MS/MS	plasma	17	66	33-56	40 female, 26 male
https://www.ncbi.nlm.nih.gov/pmc/articles/PMC10333066/	37341993	2023	Sweden	LC-MS/MS shotgun and MRM	plasma	612	103	55.30 ± 17.50	12 female, 91 male

## Sheet: ST1b
Supplementary Table S1b. Proposed plasma protein list to use as a proteomic aging clock. The list of age-associated proteins suggested for the detection by SRM, presented in Table 1, is marked in bold
Uniprot ID	Protein name	Gene name	Сount (out of 17 datasets)	Total count of MS experiments (PRIDE+ SRMatlas)	Patent	Average concentration in healthy individuals, nmol/l	CV, healthy individuals	Measured in >70% of samples, CV≤40 in healthy individuals	Relevant Aging or Health Association	Marker of aging	Reference (PMID)	Сited in study (country)
P39900	Macrophage metalloelastase	MMP12	11	729					A genetic variant in the MMP12 locus is associated with large artery atherosclerosis		25078452
P21246	Pleiotrophin	PTN	11	334					While flies harboring mutations in the PTN homologs midkine and pleiotrophin 1 or midkine and pleiotrophin 2 live shorter lives, the overexpression of either of these genes prolongs lifespan		25380037
P16860	Natriuretic peptides B	NPPB	11	214					The expression of nppa and nppb is elevated in older zebrafish		25531915
P15692	Vascular endothelial growth factor A	VEGFA	10	598					Imflammaging marker; in a rat model of amyotrophic lateral sclerosis, transplanting human mesenchymal stem cells modified to secrete VEGFA delays motor function loss and improves survival	✓	37691946, 35237926, 23712039	China, France, Germany, Iceland, Poland, Spain, Sweden, UK, USA
P25445	Tumor necrosis factor receptor superfamily member 6	FAS	10	277					Fas knockout mice exhibit a decreased lifespan as well as severe autoimmune and allergic inflammation		23220580
Q99988	Growth/differentiation factor 15 (GDF-15)	GDF15	10	125					Transgenic mice overexpressing human GDF15 live longer, are leaner, and have improved insulin sensitivity		25239873
P00533	Epidermal growth factor receptor (EC 2.7.10.1) (Proto-oncogene c-ErbB-1) (Receptor tyrosine-protein kinase erbB-1)	EGFR	9	746					A gain-of-function mutation in let-23 (worm ortholog of EGFR) extends lifespan and enhances late-life swimming vigor in nematodes		20497132
P01034	Cystatin-C	CST3	9	334		34.7	NA		The average lifespan of humans carrying the L68Q mutation in the CST3 gene is 30 years		18566660	China, France, Germany, Iceland, Poland, Spain, Sweden, UK, USA
P24592	Insulin-like growth factor-binding protein 6 (IBP-6) (IGF-binding protein 6) (IGFBP-6)	IGFBP6	9	256					Skeletal Igfbp6 is downregulated in telomerase-deficient mice		26260615
Q76M96	Coiled-coil domain-containing protein 80 (Down-regulated by oncogenes protein 1) (Up-regulated in BRS-3 deficient mouse homolog)	CCDC80	9	45					CCDC80 is upregulated in mice, rats, and humans with pulmonary arterial hypertension and knocking out ccdc80 in zebrafish increases the diameter of the ventral artery		27375481
P02765	Alpha-2-HS-glycoprotein	AHSG	8	544		1982.74	26.9888	✓	Mice lacking Ahsg are resistant to diet-induced obesity and age-associated changes in insulin sensitivity		17011519	China, France, Germany, Iceland, Poland, Spain, Sweden, UK, USA
Q96KN2	Beta-Ala-His dipeptidase	CNDP1	8	1		57.8	32	✓	Knocking out cndp1 in zebrafish mitigates overfeeding-induced weight gain		31073745
P14151	L-selectin	SELL	8	878		76	17.8		Viral infection and release of HIV-1 are suppressed by the inhibition of SELL		30026537	Iceland, Sweden, USA
O00300	Tumor necrosis factor receptor superfamily member 11B (Osteoclastogenesis inhibitory factor) (Osteoprotegerin)	TNFRSF11B	8	844					The bone disease idiopathic hyperphosphatasia is caused by a mutation in TNFRSF11B		12189164
P01011	α1-Antichymotrypsin	SERPINA3	8	714		5270	6.5		The age of onset for Alzheimer's disease is associated with a single nucleotide polymorphism in SERPINA3		16137793	China, France, Germany, Poland, Spain, Sweden, UK, USA
O00253	Agouti-related protein	AGRP	8	421					On a high fat diet, obese mice lacking Agrp live significantly longer than their wild-type littermates		17097059
Q9UNA0	A disintegrin and metalloproteinase with thrombospondin motifs 5 (ADAM-TS 5) (ADAM-TS5) (ADAMTS-5) (EC 3.4.24.-) (A disintegrin and metalloproteinase with thrombospondin motifs 11) (ADAM-TS 11) (ADAMTS-11) (ADMP-2) (Aggrecanase-2)	ADAMTS5	8	101					In a mouse model of osteoarthritis, deleting the catalytic domain of Adamts5 protects against cartilage destruction		15800624
Q9BQB4	Sclerostin	SOST	8	73					Treatment with an anti-sclerostin antibody improves health and extends lifespan in a mouse model of breast cancer		30965315
P21810	Biglycan (Bone/cartilage proteoglycan I) (PG-S1)	BGN	8	1					Early stage healing of injured patellar tendons is compromised in aged mice lacking Bgn		24157578
Q76LX8	A disintegrin and metalloproteinase with thrombospondin motifs 13 (ADAM-TS 13) (ADAM-TS13) (ADAMTS-13) (EC 3.4.24.87) (von Willebrand factor-cleaving protease) (vWF-CP) (vWF-cleaving protease)	ADAMTS13	8	0					Diabetic mice lacking Adamts13 exhibit a shorter lifespan and a higher propensity for stress-induced ventricular arrhthmias compared to diabetic wild-type controls		29976618
P02778	C-X-C motif chemokine 10 (10 kDa interferon gamma-induced protein) (Gamma-IP10) (IP-10) (Small-inducible cytokine B10) [Cleaved into: CXCL10(1-73)]	CXCL10	7	239					Imflammaging marker; Cxcl10 suppresses synaptic plasticity in the mouse hippocampus	✓	37691946, 35237926, 27096319	Iceland, Sweden, USA
P02751	Fibronectin	FINC	7	395		1251.95	32.6802	✓	Mice lacking the EDA exon of Fn1 exhibit aberrant skin wound healing and a decreased lifespan		12847088	China, France, Germany, Poland, Spain, Sweden, UK, USA
P00742	Coagulation factor X	F10	7	330		170.34	29	✓	Patients with familial amyloid polyneuropathy exhibit a decreased plasma concentration of F10		22624582	Sweden, USA
Q01344	Interleukin-5 receptor subunit alpha (IL-5 receptor subunit alpha) (IL-5R subunit alpha) (IL-5R-alpha) (IL-5RA) (CDw125) (CD antigen CD125)	IL5RA	7	773					Central obesity and blood pressure traits are associated with single nucleotide polymorphisms adjacent to IL5RA, LRRN1, CRBN, and TRNT1		22386932
P49862	Kallikrein-7 (hK7) (EC 3.4.21.117) (Serine protease 6) (Stratum corneum chymotryptic enzyme) (hSCCE)	KLK7	7	685					Under a high fat diet, mice lacking Klk7 in adipose tissue exhibit reduced weight gain, enhanced whole body insulin sensitivity, and increased energy expenditure		28932870
P07949	Proto-oncogene tyrosine-protein kinase receptor Ret (EC 2.7.10.1) (Cadherin family member 12) (Proto-oncogene c-Ret) [Cleaved into: Soluble RET kinase fragment; Extracellular cell-membrane anchored RET cadherin 120 kDa fragment]	RET	7	638					Transgenic mice harboring a mutation in Ret die prematurely and have distal intestinal aganglionosis		15469971
Q12805	EGF-containing fibulin-like extracellular matrix protein 1 (Extracellular protein S1-5) (Fibrillin-like protein) (Fibulin-3) (FIBL-3)	EFEMP1	7	591					Mice deficient in Efemp1 exhibit decreased fecundity, a reduced lifespan, and generalized organ atrophy		17872905
P18065	Insulin-like growth factor-binding protein 2	IGFBP2	7	553		8.475	NA		Overexpressing Igfbp2 reverses diabetes in mouse models of insulin-resistance, insulin-deficiency, and obesity		20074524	China, France, Germany, Iceland, Poland, Spain, Sweden, UK, USA
P10645	Chromogranin-A (CgA) (Pituitary secretory protein I) (SP-I) [Cleaved into: Vasostatin-1 (Vasostatin I); Vasostatin-2 (Vasostatin II); EA-92; ES-43; Pancreastatin; SS-18; WA-8; WE-14; LF-19; Catestatin (SL21); AL-11; GV-19; GR-44; ER-37; GE-25; Serpinin-RRG; Serpinin; p-Glu serpinin precursor]	CHGA	7	385					The deletion of Chga in diabetic, nonobese mice protects animals from diabetes and pancreatic islet autoimmunity		26608914
P35443	Thrombospondin-4	THBS4	7	331					The expression level of THBS4 is elevated in patients with recurrent gastric cancer and correlates with a poor prognosis		30746617
P20333	Tumor necrosis factor receptor superfamily member 1B (Tumor necrosis factor receptor 2) (TNF-R2) (Tumor necrosis factor receptor type II) (TNF-RII) (TNFR-II) (p75) (p80 TNF-alpha receptor) (CD antigen CD120b) (Etanercept) [Cleaved into: Tumor necrosis factor receptor superfamily member 1b, membrane form; Tumor necrosis factor-binding protein 2 (TBP-2) (TBPII)]	TNFRSF1B	7	304					Rheumatoid arthritis is associated with a single nucleotide polymorphism in TNFRSF1B		24777778
P36222	Chitinase-3-like protein 1 (39 kDa synovial protein) (Cartilage glycoprotein 39) (CGP-39) (GP-39) (hCGP-39) (YKL-40)	CHI3L1	7	296					In different brain regions, CHI3L1 expression correlates with gender and age		31247206
P08294	Extracellular superoxide dismutase [Cu-Zn] (EC-SOD) (EC 1.15.1.1)	SOD3	7	248					Mice harboring a mutation in Sod3 exhibit various symptoms of premature aging, including a shorter lifespan, hair graying, organ degeneration, and systemic inflammation		25927599
Q4KMG0	Cell adhesion molecule-related/down-regulated by oncogenes	CDON	7	146					In mice, ablating Cdon specifically in satellite cells impairs satellite cell proliferation and muscle regeneration		32103583
Q9H773	dCTP pyrophosphatase 1 (EC 3.6.1.12) (Deoxycytidine-triphosphatase 1) (dCTPase 1) (RS21C6) (XTP3-transactivated gene A protein)	DCTPP1	7	142					Breast tumor tissues highly express DCTPP1 and the expression level of this gene is correlated with poor survival in breast cancer patients		26075750
O60911	Cathepsin L2 (EC 3.4.22.43) (Cathepsin U) (Cathepsin V)	CTSV	7	117					CTSV expression is lower in keratinocytes derived from older women compared to keratinocytes derived from younger women		23871919
P08697	Alpha-2-antiplasmin	A2AP	7	68		875.369	45.4588					China, Iceland, Spain, Sweden, USA
Q13231	Chitotriosidase-1 (EC 3.2.1.14) (Chitinase-1)	CHIT1	7	68					Protein levels of CHIT1 are elevated in plasma and cerebrospinal fluid from Aβ+ individuals		31694701
Q03405	Urokinase plasminogen activator surface receptor (U-PAR) (uPAR) (Monocyte activation antigen Mo3) (CD antigen CD87)	PLAUR	7	37					Incident ischemic stroke is associated with PLAUR protein levels		26542692
P19438	Tumor necrosis factor receptor superfamily member 1A (Tumor necrosis factor receptor 1) (TNF-R1) (Tumor necrosis factor receptor type I) (TNF-RI) (TNFR-I) (p55) (p60) (CD antigen CD120a) [Cleaved into: Tumor necrosis factor receptor superfamily member 1A, membrane form; Tumor necrosis factor-binding protein 1 (TBPI)]	TNFRSF1A	7	21					Single nucleotide polymorphisms in TNFRSF1A are associated with multiple sclerosis susceptibility		19525953
Q9BU40	Chordin-like protein 1 (Neuralin-1) (Neurogenesin-1) (Ventroptin)	CHRDL1	7	18					CHRDL1 promotes the survival and proliferation of human mesenchymal stem cells		26955889
Q9HCB6	Spondin-1 (F-spondin) (Vascular smooth muscle cell growth-promoting factor)	SPON1	7	2					A genetic variant in SPON1 is associated with brain connectivity, dementia severity, and Alzheimer's disease risk		23471985
Q07507	Dermatopontin (Tyrosine-rich acidic matrix protein) (TRAMP)	DPT	7	0					Diaphragm expression levels of Dpt increase with age in a mouse model of Duchenne muscular dystrophy		22614334
P17931	Galectin-3 (Gal-3) (35 kDa lectin) (Carbohydrate-binding protein 35) (CBP 35) (Galactose-specific lectin 3) (Galactoside-binding protein) (GALBP) (IgE-binding protein) (L-31) (Laminin-binding protein) (Lectin L-29) (Mac-2 antigen)	LGALS3	6	408					Fibrosis marker; compared to wild-type littermate controls, cortical bone expansion is enhanced and bone mass is increased in aged Lgals3 knockout mice	✓	37818088, 26479349, 30886760	China, France, Germany, Iceland, Poland, Spain, Sweden, UK, USA
Q07325	C-X-C motif chemokine 9 (Gamma-interferon-induced monokine) (Monokine induced by interferon-gamma) (HuMIG) (MIG) (Small-inducible cytokine B9)	CXCL9	6	12					Imflammaging marker; combination therapy that includes Cxcl9 gene therapy reduces tumor burden, suppresses experimental lung metastases, and prolongs life in mice with colon carcinoma	✓	37691946, 35237926, 11731434	Sweden, UK, USA
P01031	Complement C5	CO5	6	702		150.76	26.5801	✓				Iceland, Spain, Sweden, USA
P02679	Fibrinogen gamma chain	FIBG	6	588		5383.98	29.8352	✓				China, France, Germany, Poland, Spain, Sweden, UK, USA
P05155	Plasma protease C1 inhibitor	IC1	6	344		399.513	34.9996	✓	Serping1 expression in the retina increases with age in rats		21633715	China, France, Germany, Poland, Spain, Sweden, UK, USA
P00747	Plasminogen	PLMN	6	267		661.525	25.3509	✓	Survival is reduced, fertility is decreased, and thrombolysis is impaired in mice deficient in Plg		7586361	China, France, Germany, Poland, Spain, Sweden, UK, USA
P07288	Prostate-specific antigen (PSA) (EC 3.4.21.77) (Gamma-seminoprotein) (Seminin) (Kallikrein-3) (P-30 antigen) (Semenogelase)	KLK3	6	919					A single nucleotide polymorphism in KLK3 is associated with a decreased risk of prostate cancer-specific mortality		24411283
P06756	Integrin alpha-V (Vitronectin receptor) (Vitronectin receptor subunit alpha) (CD antigen CD51) [Cleaved into: Integrin alpha-V heavy chain; Integrin alpha-V light chain]	ITGAV	6	850					Zika virus preferentially infects and destroys glioblastoma stem cells and its infectious ability is impaired by genetically targeting ITGAV or ITGB5		31956038
O15031	Plexin-B2 (MM1)	PLXNB2	6	788					Mice deficient in Plxnb2 exhibit reduced survival in response to gamma irradiation exposure		29100074
Q14508	WAP four-disulfide core domain protein 2 (Epididymal secretory protein E4) (Major epididymis-specific protein E4) (Putative protease inhibitor WAP5)	WFDC2	6	680					Mice deficient in Wfdc2 develop severe dyspnea and die prematurely		31780266
Q15063	Periostin (PN) (Osteoblast-specific factor 2) (OSF-2)	POSTN	6	677					In a mouse xenograft model of glioma, knocking down POSTN improves animal survival		27307601
P55773	C-C motif chemokine 23 (CK-beta-8) (CKB-8) (Macrophage inflammatory protein 3) (MIP-3) (Myeloid progenitor inhibitory factor 1) (MPIF-1) (Small-inducible cytokine A23) [Cleaved into: CCL23(19-99); CCL23(22-99); CCL23(27-99); CCL23(30-99)]	CCL23	6	641					Compared to HIV-negative healthy controls, plasma CCL28 levels are higher in individuals with HIV undergoing treatment		31507593
P02768	Albumin, serum	ALB	6	583		1101000	6.1		In a global, trans-bank analysis that involved 676,000 human participants, low albumin was one of the top three traits associated with a shorter lifespan		32251405	China, France, Germany, Poland, Spain, Sweden, UK, USA
Q96GP6	Scavenger receptor class F member 2 (SRECRP-1) (Scavenger receptor expressed by endothelial cells 2 protein) (SREC-II)	SCARF2	6	495					Van Den Ende-Gupta syndrome is caused by mutations in SCARF2		20887961
P01033	Metalloproteinase inhibitor 1 (Erythroid-potentiating activity) (EPA) (Fibroblast collagenase inhibitor) (Collagenase inhibitor) (Tissue inhibitor of metalloproteinases 1) (TIMP-1)	TIMP1	6	475	✓				TIMP1 hemizygosity is associated with aortopathy risk in Turner syndrome patients		30281655
Q15109	Advanced glycosylation end product-specific receptor (Receptor for advanced glycosylation end products)	AGER	6	401					A comparison of 17 rodent species with different longevities identified Ager as a gene under positive selection for lifespan determination		29570707
P02748	Complement component C9	C9	6	368		259	19.7					China, France, Germany, Poland, Spain, Sweden, UK, USA
O14791	Apolipoprotein L1	APOL1	6	355		692.475	NA		Variants in the gene APOL1 are associated with higher rates of chronic kidney disease progression and end-stage renal disease		24206458	Iceland, Sweden, USA
Q9UBX1	Cathepsin F (CATSF) (EC 3.4.22.41)	CTSF	6	355					CTSF gene silencing accelerates wound healing in organ-cultured, diabetic human corneas		24255036
P39060	Collagen alpha-1(XVIII) chain [Cleaved into: Endostatin; Non-collagenous domain 1 (NC1)]	COL18A1	6	313					Mice lacking Col18a1 undergo an age-related degeneration of the retinal pigment epithelium concomitant with the build-up of drusen-like deposits		27125427
P10721	Mast/stem cell growth factor receptor Kit	KIT	6	234
P10646	Tissue factor pathway inhibitor (TFPI) (Extrinsic pathway inhibitor) (EPI) (Lipoprotein-associated coagulation inhibitor) (LACI)	TFPI	6	184					In mice lacking Apoe, knocking out Tfpi in vascular smooth muscle cells accelerates the development of atherosclerosis		27875740
Q8N474	Secreted frizzled-related protein 1 (FRP-1) (sFRP-1) (Secreted apoptosis-related protein 2) (SARP-2)	SFRP1	6	159					Photoreceptors are disorganized and more sensitive to light-induced damage in Sfrp1-/- mice		32198470
P48740	Mannan-binding lectin serine protease 1	MASP1	6	123		89.86	NA		Prediabetes is positively associated with MASP1 plasma levels		27344311	China, Sweden, USA
Q96GW7	Brevican core protein	BCAN	6	114
P01833	Polymeric immunoglobulin receptor (PIgR) (Poly-Ig receptor) (Hepatocellular carcinoma-associated protein TB6) [Cleaved into: Secretory component]	PIGR	6	87					Single nucleotide polymorphisms in the PIGR-FCAMR locus are associated with coronary atherosclerosis and traffic exposure		28355232
P41222	Prostaglandin-H2 D-isomerase (EC 5.3.99.2) (Beta-trace protein) (Cerebrin-28) (Glutathione-independent PGD synthase) (Lipocalin-type prostaglandin-D synthase) (Prostaglandin-D2 synthase) (PGD2 synthase) (PGDS) (PGDS2)	PTGDS	6	68					The expression of PTGDS in peripheral blood mononuclear cells is decreased in rapid-cycling bipolar disorder patients		25522430
P01298	Pancreatic prohormone (Pancreatic polypeptide) (PP) (Obinepitide) [Cleaved into: Pancreatic hormone (PH); Pancreatic icosapeptide (PI)]	PPY	6	59					Plasma PPY levels are associated with a diagnosis of Alzheimer's disease		24768341
Q02487	Desmocollin-2 (Cadherin family member 2) (Desmocollin-3) (Desmosomal glycoprotein II) (Desmosomal glycoprotein III)	DSC2	6	48					In mice, the overexpression of Dsc2 in cardiac myocytes results in substantial cardiac dysfunction and the upregulation of inflammatory genes		28339476
O95633	Follistatin-related protein 3 (Follistatin-like protein 3) (Follistatin-related gene protein)	FSTL3	6	48					Circulating levels of FSTL3 increase with age and are associated with frailty and heart failure severity		30842316
Q9HD89	Resistin (Adipose tissue-specific secretory factor) (ADSF) (C/EBP-epsilon-regulated myeloid-specific secreted cysteine-rich protein) (Cysteine-rich secreted protein A12-alpha-like 2) (Cysteine-rich secreted protein FIZZ3)	RETN	6	42					A single nucleotide polymorphism in RETN is associated with plasma levels of resistin and glucose		19074981
Q8N423	Leukocyte immunoglobulin-like receptor subfamily B member 2 (LIR-2) (Leukocyte immunoglobulin-like receptor 2) (CD85 antigen-like family member D) (Immunoglobulin-like transcript 4) (ILT-4) (Monocyte/macrophage immunoglobulin-like receptor 10) (MIR-10) (CD antigen CD85d)	LILRB2	6	36					LILRB2 is a receptor for beta-amyloid and, in mice, Lilrb2 is required for beta-amyloid oligomers to mediate their deleterious effects on hippocampal long-term potentiation		24052308
Q2I0M5	R-spondin-4 (Roof plate-specific spondin-4) (hRspo4)	RSPO4	6	33					Mutations in RSPO4 cause inherited anonychia		17041604
P01215	Glycoprotein hormones alpha chain (Anterior pituitary glycoprotein hormones common subunit alpha) (Choriogonadotropin alpha chain) (Chorionic gonadotrophin subunit alpha) (CG-alpha) (Follicle-stimulating hormone alpha chain) (FSH-alpha) (Follitropin alpha chain) (Luteinizing hormone alpha chain) (LSH-alpha) (Lutropin alpha chain) (Thyroid-stimulating hormone alpha chain) (TSH-alpha) (Thyrotropin …	CGA	6	24	✓				CGA-immunoreactive cells are associated with functioning malignant pancreatic endocrine tumors		6821817
Q9UBP4	Dickkopf-related protein 3 (Dickkopf-3) (Dkk-3) (hDkk-3)	DKK3	6	18					Increasing the expression Dkk3 in young mice leads to muscle atrophy while reducing the expression of Dkk3 in aged mice restores muscle size and function		29717119
Q9Y286	Sialic acid-binding Ig-like lectin 7 (Siglec-7) (Adhesion inhibitory receptor molecule 1) (AIRM-1) (CDw328) (D-siglec) (QA79 membrane protein) (p75) (CD antigen CD328)	SIGLEC7	6	18					Overexpressing SIGLEC7 in pancreatic islets from diabetic patients attenuates inflammation and prevents β-cell dysfunction		28378743
P22105	Tenascin-X (TN-X) (Hexabrachion-like protein)	TNXB	6	16					TNXB in retinal pigment epithelium is differentially methylated between normal controls and patients with age-related macular degeneration		30642396
Q14515	SPARC-like protein 1 (High endothelial venule protein) (Hevin) (MAST 9)	SPARCL1	6	10					Genetic variants in SPARCL1 are associated with decreased SPARCL1 expression in the brain and deleterious symptoms in patients with Alzheimer's disease		29154276
Q07954	Prolow-density lipoprotein receptor-related protein 1 (LRP-1) (Alpha-2-macroglobulin receptor) (A2MR) (Apolipoprotein E receptor) (APOER) (CD antigen CD91) [Cleaved into: Low-density lipoprotein receptor-related protein 1 85 kDa subunit (LRP-85); Low-density lipoprotein receptor-related protein 1 515 kDa subunit (LRP-515); Low-density lipoprotein receptor-related protein 1 intracellular domain (L…	LRP1	6	2					Knocking down both LRP1 and mgl (fly homolog of LRP2) in glia extends lifespan in Drosophila melanogaster		25275323
P61769	Beta-2-microglobulin	B2M	6	0		79.13	NA		The level of blood B2M increases with age and the exogenous injection of B2M into young mice hinders neurogenesis and cognitive function		26147761
P51884	Lumican	LUM	6	0		284.23	NA		The genetic removal of Lum increases mortality in response to drug-induced myocardial fibrosis and induces age-dependent morphological abnormalities in the heart		27939890
P00738	Haptoglobin (Zonulin)	HPT	5	429		7346.78	68.3317		Marker of increased barrier permeability, exonic deletions in HP are associated with reduced total cholesterol and low-density lipoprotein levels	✓	28676292, 26901066
P01024	Complement C3	CO3	5	683	✓	1532.76	22.4524	✓	In addition to its expression level being correlated with type 2 diabetes in human pancreatic islets, knocking out C3 in β cells impairs autophagy and increases stress-induced apoptosis		30293775
P02671	Fibrinogen alpha chain	FIBA	5	494	✓	18212.6	25.7511	✓
P04114	Apolipoprotein B-100	APOB	5	0		1345.61	24.0852	✓	In stroke patients, an elevated ratio of APOB/APOA1 was found to be an independent risk factor for intracranial atherosclerotic stenosis		31479420
P00734	Prothrombin	F2	5	1010		1482	7.6		F2 plasma levels are elevated in patients with type 2 diabetes		12871497
P07451	Carbonic anhydrase 3 (EC 4.2.1.1) (Carbonate dehydratase III) (Carbonic anhydrase III) (CA-III)	CA3	5	1000					Protein levels of CA3 are elevated in the aqueous humor of patients with dry age-related macular degeneration		31741866
P35968	Vascular endothelial growth factor receptor 2 (VEGFR-2) (EC 2.7.10.1) (Fetal liver kinase 1) (FLK-1) (Kinase insert domain receptor) (KDR) (Protein-tyrosine kinase receptor flk-1) (CD antigen CD309)	KDR	5	979					Mice lacking a secreted splice variant of Kdr exhibit lymphatic hyperplasia and spontaneous lymphatic invasion of the cornea		19668192
P25774	Cathepsin S (EC 3.4.22.27)	CTSS	5	970					Ctss expression progressively increases with age in mouse cerebellum and this increase is attenuated by caloric restriction		19555370
P07355	Annexin A2 (Annexin II) (Annexin-2) (Calpactin I heavy chain) (Calpactin-1 heavy chain) (Chromobindin-8) (Lipocortin II) (Placental anticoagulant protein IV) (PAP-IV) (Protein I) (p36)	ANXA2	5	881					ANXA2 is upregulated in gastric cancer tissues and silencing ANXA2 inhibits the migration, invasion, and proliferation of human gastric cancer cells		31186633
P14555	Phospholipase A2, membrane associated (EC 3.1.1.4) (GIIC sPLA2) (Group IIA phospholipase A2) (Non-pancreatic secretory phospholipase A2) (NPS-PLA2) (Phosphatidylcholine 2-acylhydrolase 2A)	PLA2G2A	5	826					Intestinal tumorigenesis is suppressed in mice overexpressing Pla2g2a		9288104
P13726	Tissue factor (TF) (Coagulation factor III) (Thromboplastin) (CD antigen CD142)	F3	5	741					Mice that are deficient in mouse F3 and express low levels of human F3 exhibit a shorter lifespan, left ventricular dysfunction, and cardiac fibrosis		12426405
Q16270	Insulin-like growth factor-binding protein 7 (IBP-7) (IGF-binding protein 7) (IGFBP-7) (IGFBP-rP1) (MAC25 protein) (PGI2-stimulating factor) (Prostacyclin-stimulating factor) (Tumor-derived adhesion factor) (TAF)	IGFBP7	5	694					The overexpression of ImpL2 (fly homolog of IGFBP7) decreases fecundity, improves resistance to oxidative stress, and extends lifespan in Drosophila		21108726
P10643	Complement component C7	C7	5	672		175.43	NA
Q9H2A7	C-X-C motif chemokine 16 (Scavenger receptor for phosphatidylserine and oxidized low density lipoprotein) (SR-PSOX) (Small-inducible cytokine B16) (Transmembrane chemokine CXCL16)	CXCL16	5	662					CXCL16 protein expression in elevated in thyroid cancer tissue and higher CXCL16 mRNA expression correlates with a poor prognosis in thyroid cancer patients		31527616
Q13561	Dynactin subunit 2 (50 kDa dynein-associated polypeptide) (Dynactin complex 50 kDa subunit) (DCTN-50) (p50 dynamitin)	DCTN2	5	646					Transgenic mice overexpressing Dctn2 exhibit a late-onset motor neuron degenerative disease that progressively worsens		12062019
Q969J5	Interleukin-22 receptor subunit alpha-2 (IL-22 receptor subunit alpha-2) (IL-22R-alpha-2) (IL-22RA2) (Cytokine receptor class-II member 10) (Cytokine receptor family 2 member 10) (CRF2-10) (Cytokine receptor family type 2, soluble 1) (CRF2-S1) (Interleukin-22-binding protein) (IL-22BP) (IL22BP) (ZcytoR16)	IL22RA2	5	641					In a colitis-associated model of colon cancer, tumorigenesis is increased and accelerated in mice lacking Il22ra2		23075849
P17936	Insulin-like growth factor-binding protein 3	IGFBP3	5	583		26.905	NA
P19823	Inter-alpha-trypsin inhibitor heavy chain H2	ITIH2	5	536		1193.07	NA
Q15582	Transforming growth factor-beta-induced protein ig-h3	TGFBI	5	536
P19827	Inter-alpha-trypsin inhibitor heavy chain H1 (ITI heavy chain H1) (ITI-HC1) (Inter-alpha-inhibitor heavy chain 1) (Inter-alpha-trypsin inhibitor complex component III) (Serum-derived hyaluronan-associated protein) (SHAP)	ITIH1	5	535					A single nucleotide polymorphism in ITIH1 is strongly associated with bipolar disorder		19416921
Q8TDQ0	Hepatitis A virus cellular receptor 2 (HAVcr-2) (T-cell immunoglobulin and mucin domain-containing protein 3) (TIMD-3) (T-cell immunoglobulin mucin receptor 3) (TIM-3) (T-cell membrane protein 3) (CD antigen CD366)	HAVCR2	5	524					Mutations in HAVCR2 are associated with subcutaneous panniculitis-like T cell lymphomas		30374066
P41271	Neuroblastoma suppressor of tumorigenicity 1 (DAN domain family member 1) (Protein N03) (Zinc finger protein DAN)	NBL1	5	456					Serum levels of autoantibodies against NBL1 are higher in acute coronary syndrome patients with obstructive sleep anea		29596467
P12872	Promotilin [Cleaved into: Motilin; Motilin-associated peptide (MAP)]	MLN	5	430					Plasma levels of motilin are elevated in obese patients and hunger scores can be reduced via treatment with the motilin antagonist erythromycin		25986945
P02760	Protein AMBP	AMBP	5	412
Q16288	NT-3 growth factor receptor (EC 2.7.10.1) (GP145-TrkC) (Trk-C) (Neurotrophic tyrosine kinase receptor type 3) (TrkC tyrosine kinase)	NTRK3	5	400					Neuronal death is induced by the activity of Ntrk3 in vitro and in mouse embryos		20811452
P29323	Ephrin type-B receptor 2 (EC 2.7.10.1) (Developmentally-regulated Eph-related tyrosine kinase) (ELK-related tyrosine kinase) (EPH tyrosine kinase 3) (EPH-like kinase 5) (EK5) (hEK5) (Renal carcinoma antigen NY-REN-47) (Tyrosine-protein kinase TYRO5) (Tyrosine-protein kinase receptor EPH-3) [Cleaved into: EphB2/CTF1; EphB2/CTF2]	EPHB2	5	347					Ephb2 is required for the formation of normal long-term memory in older mice		31882185
Q9HAV5	Tumor necrosis factor receptor superfamily member 27 (X-linked ectodysplasin-A2 receptor) (EDA-A2 receptor)	EDA2R	5	342					EDA2R gene expression in lung tissue is associated with lung aging		29212667
P52209	6-phosphogluconate dehydrogenase, decarboxylating (EC 1.1.1.44)	PGD	5	321					Mice injected with glioblastoma cells expressing a mutant version of PGD (where tyrosine 481 phosphorylation is abrogated) exhibit greater survival after ionizing radiation treatment		30824700
O95998	Interleukin-18-binding protein (IL-18BP) (Tadekinig-alfa)	IL18BP	5	320					IL18BP is correlated with prognosis in patients with ovarian carcinoma		31257224
P22692	Insulin-like growth factor-binding protein 4	IGFBP4	5	312
P54826	Growth arrest-specific protein 1 (GAS-1)	GAS1	5	292					Compared to differentiated keratinocytes, bulge stem cells preferentially express GAS1		20050020
P28325	Cystatin-D	CST5	5	262
P00746	Complement factor D (EC 3.4.21.46) (Adipsin) (C3 convertase activator) (Properdin factor D)	CFD	5	237					A genetic variant of CFD was found to be associated with age-related macular degeneration		22003108
P02743	Serum amyloid P-component	APCS	5	228	✓	1890	23
Q9HDB5	Neurexin-3-beta (Neurexin III-beta) [Cleaved into: Neurexin-3-beta, soluble form; Neurexin-3-beta, C-terminal fragment (NRXN3-CTF)]	NRXN3	5	171					A systematic review and meta-analysis found that NRXN3 is commonly downregulated in patients with Alzheimer's disease		29995770
Q12907	Vesicular integral-membrane protein VIP36 (Glycoprotein GP36b) (Lectin mannose-binding 2) (Vesicular integral-membrane protein 36) (VIP36)	LMAN2	5	166					LMAN2 physically interacts with the deactylase protein SIRT2		31882861
Q9Y625	Glypican-6 [Cleaved into: Secreted glypican-6]	GPC6	5	165					A genetic variant in GPC6 is associated with osteoporosis and mice deficient in Gpc6 exhibit greater bone mass and strength		28869591
P08174	Complement decay-accelerating factor (CD antigen CD55)	CD55	5	138					In mice, the genetic deletion of Slc13a1 prolongs life and increases the mRNA level of hepatic Cd55		21651971
P22897	Macrophage mannose receptor 1 (MMR) (C-type lectin domain family 13 member D) (C-type lectin domain family 13 member D-like) (Human mannose receptor) (hMR) (Macrophage mannose receptor 1-like protein 1) (CD antigen CD206)	MRC1	5	134					The expression of Mrc1 in substantia nigra is increased in a mouse model of late-onset Parkinson's disease		28769786
O15041	Semaphorin-3E	SEMA3E	5	132					In poststroke rats, tissue survival is improved and blood-brain barrier damage is mitigated via the inhibition of Sema3e		30007159
P00750	Tissue-type plasminogen activator (t-PA) (t-plasminogen activator) (tPA) (EC 3.4.21.68) (Alteplase) (Reteplase) [Cleaved into: Tissue-type plasminogen activator chain A; Tissue-type plasminogen activator chain B]	PLAT	5	101					Cells resistant to the cancer drug gefitinib express elevated levels of PLAT and the knockdown of this gene limits tumor proliferation in vivo		32274137
P18627	Lymphocyte activation gene 3 protein (LAG-3) (CD antigen CD223) [Cleaved into: Secreted lymphocyte activation gene 3 protein (sLAG-3)]	LAG3	5	93					Compared to younger mice, the expression of Lag3 is increased in CD8 T cells from aged mice		22246631
Q9BWV1	Brother of CDO (Protein BOC)	BOC	5	82					Gene expression of BOC in equine articular cartilage increases with age		21262369
P36955	Pigment epithelium-derived factor	SERPINF1	5	38		228.65	NA
P15814	Immunoglobulin lambda-like polypeptide 1	IGLL1	5	34
Q9HDC9	Adipocyte plasma membrane-associated protein	APMAP	5	30		13.075	NA
P07585	Decorin (Bone proteoglycan II) (PG-S2) (PG40)	DCN	5	21					A gene expression comparison between patients with Hutchinson-Gilford Progeria syndrome and normal controls identified DCN as one of the most differentially expressed genes		32049798
Q99969	Retinoic acid receptor responder protein 2	RARRES2	5	21
P21860	Receptor tyrosine-protein kinase erbB-3 (EC 2.7.10.1) (Proto-oncogene-like protein c-ErbB-3) (Tyrosine kinase-type cell surface receptor HER3)	ERBB3	5	15					ERBB3 is a significantly mutated gene in cervical cancer		28112728
Q9NQ79	Cartilage acidic protein 1	CRTAC1	5	10		16.9	NA
P22079	Lactoperoxidase	LPO	5	10
Q13261	Interleukin-15 receptor subunit alpha (IL-15 receptor subunit alpha) (IL-15R-alpha) (IL-15RA) (CD antigen CD215) [Cleaved into: Soluble interleukin-15 receptor subunit alpha (sIL-15 receptor subunit alpha) (sIL-15R-alpha) (sIL-15RA)]	IL15RA	5	3					Fatigue resistance and exercise capacity are markedly increased in Il15ra-/- mice		21765213
P12931	Proto-oncogene tyrosine-protein kinase Src (EC 2.7.10.2) (Proto-oncogene c-Src) (pp60c-src) (p60-Src)	SRC	5	2					The activity and protein expression of SRC is elevated in liver metastases		7678609
P04275	von Willebrand factor	VWF	4	1026	✓	62.1636	25.5504	✓	Early marker of thrombosis	✓	28455973
P02647	Apolipoprotein A-I	APOA1	4	383	✓	36618.4	17.6592	✓
P13796	Plastin-2	LCP1	4	120		12.26	22	✓
P01008	Antithrombin-III	ANT3	4	52		493.103	25.2889	✓
P08253	72 kDa type IV collagenase	MMP2	4	1002	✓
P13671	Complement component C6	C6	4	982		143	NA		Compared to controls that underwent caloric restriction, plasma C6 levels were reduced in female metabolic syndrome patients that underwent caloric restriction with protein supplementation		30736312
P35542	Serum amyloid A-4 protein	SAA4	4	959		1398.59	NA
Q9H4F8	SPARC-related modular calcium-binding protein 1 (Secreted modular calcium-binding protein 1) (SMOC-1)	SMOC1	4	894					Smoc1 is upregulated and wound healing is accelerated in response to intermittent fasting in mice		32206122
P30043	Flavin reductase	BLVRB	4	885
P09228	Cystatin-SA	CST2	4	882
P05090	Apolipoprotein D	APOD	4	789		2108.74	NA
P02144	Myoglobin	MB	4	789	✓				Metformin prevents the oxidation of heme in myoglobin		30554148
P14210	Hepatocyte growth factor (Hepatopoietin-A) (Scatter factor) (SF) [Cleaved into: Hepatocyte growth factor alpha chain; Hepatocyte growth factor beta chain]	HGF	4	784					Overexpressing Hgf in the nervous system of amyotrophic lateral sclerosis mice boosts longevity and ameliorates both axonal degeneration and motor neuron death		12151533
P04083	Annexin A1 (Annexin I) (Annexin-1) (Calpactin II) (Calpactin-2) (Chromobindin-9) (Lipocortin I) (Phospholipase A2 inhibitory protein) (p35)	ANXA1	4	759					Treatment with recombinant ANXA1 rescues blood-brain barrier disruption induced by β-Amyloid 1-42 in mouse brain endothelial cells		27633771
P42224	Signal transducer and activator of transcription 1-alpha/beta (Transcription factor ISGF-3 components p91/p84)	STAT1	4	757					Compared to Stat1+/-Pdgfrb+/D849V mice, Stat1-/-Pdgfrb+/D849V mice are longer-lived and exhibit less autoinflammation		28924035
P02788	Lactotransferrin	LTF	4	754
P02649	Apolipoprotein E	APOE	4	679		865	7.5
P35858	Insulin-like growth factor-binding protein complex acid labile subunit	IGFALS	4	666		126.79	NA
Q01973	Inactive tyrosine-protein kinase transmembrane receptor ROR1 (Neurotrophic tyrosine kinase, receptor-related 1)	ROR1	4	646					In a mouse model of breast cancer, genetically ablating ROR1 in human breast cancer cells suppresses metastatic outgrowth and increases survival		30867597
Q9NZP8	Complement C1r subcomponent-like protein	C1RL	4	644		55.21	NA
P30533	Alpha-2-macroglobulin receptor-associated protein	LRPAP1	4	617
Q01638	Interleukin-1 receptor-like 1	IL1RL1	4	601
Q15303	Receptor tyrosine-protein kinase erbB-4 (EC 2.7.10.1) (Proto-oncogene-like protein c-ErbB-4) (Tyrosine kinase-type cell surface receptor HER4) (p180erbB4) [Cleaved into: ERBB4 intracellular domain (4ICD) (E4ICD) (s80HER4)]	ERBB4	4	593					In a comparison of multiple different rodent species with disparate lifespans, levels of Erbb4 and its ligand Nrg1 are correlated with longevity		22103690
P02741	C-reactive protein	CRP	4	589		199.35	NA
Q9UBT3	Dickkopf-related protein 4 (Dickkopf-4) (Dkk-4) (hDkk-4) [Cleaved into: Dickkopf-related protein 4 short form]	DKK4	4	558					Compared to differentiated hair follicle keratinocytes, DKK4 expression is elevated in human bulge stem cells		20050020
Q86VB7	Scavenger receptor cysteine-rich type 1 protein M130 (Hemoglobin scavenger receptor) (CD antigen CD163) [Cleaved into: Soluble CD163 (sCD163)]	CD163	4	525					Aging increases the expression of CD163 in human skeletal muscle		31751180
P00797	Renin	REN	4	523
O95631	Netrin-1 (Epididymis tissue protein Li 131P)	NTN1	4	501					In a mouse model of atherosclerosis, the macrophage-specific deletion of Ntn1 mitigates disease severity		22231519
Q7Z4V5	Hepatoma-derived growth factor-related protein 2 (HDGF-related protein 2) (HRP-2) (Hepatoma-derived growth factor 2) (HDGF-2)	HDGFL2	4	462					A genetic variant in HDGFL2 is associated with smoking behavior traits		30617275
P01037	Cystatin-SN	CST1	4	442
P25311	Zinc-α2-glycoprotein	AZGP1	4	421		3160	11.6		Absent or low expression of AZGP1 in prostatectomy specimens independently predicts a poor prognosis for patients with prostrate cancer		28486686
P05164	Myeloperoxidase (MPO) (EC 1.11.2.2) [Cleaved into: Myeloperoxidase; 89 kDa myeloperoxidase; 84 kDa myeloperoxidase; Myeloperoxidase light chain; Myeloperoxidase heavy chain]	MPO	4	393	✓				Mice deficient in Mpo exhibit higher levels of airway infiltrated neutrophils during acute pulmonary inflammation induced by lipopolysaccharide		26998194
P08476	Inhibin beta A chain (Activin beta-A chain) (Erythroid differentiation protein) (EDF)	INHBA	4	386					Compared to wild-type mice, survival is reduced in Inhba-/- mice that have had Inhbb inserted into the protein-coding region of Inhba		10932194
P21815	Bone sialoprotein 2 (Bone sialoprotein II) (BSP II) (Cell-binding sialoprotein) (Integrin-binding sialoprotein)	IBSP	4	365					Compared to intact arterial tissue, IBSP is overexpressed in carotid plaques		23314561
Q15768	Ephrin-B3 (EPH-related receptor transmembrane ligand ELK-L3) (EPH-related receptor tyrosine kinase ligand 8) (LERK-8)	EFNB3	4	362					Variants in EFNB3 are associated with hypertension risk in patients with type 2 diabetes		28272517
Q16610	Extracellular matrix protein 1	ECM1	4	348		60.86	NA
Q8IYJ0	PILR alpha-associated neural protein (PILR-associating neural protein) (Paired immunoglobin-like type 2 receptor-associating neural protein)	PIANP	4	347					Mice deficient in Pianp exhibit spatial learning deficits and impaired social interaction		31511635
Q7Z3B1	Neuronal growth regulator 1 (IgLON family member 4)	NEGR1	4	338					Adult hippocampal neurogenesis is decreased while depression-like and anxiety-like behaviors are increased in mice deficient in Negr1		30651602
P55735	Protein SEC13 homolog	SEC13	4	337
O43155	Leucine-rich repeat transmembrane protein FLRT2 (Fibronectin-like domain-containing leucine-rich transmembrane protein 2)	FLRT2	4	328					Creating a haploinsufficiency in Flrt2 leads to improved synaptic plasticity and spatial memory recall in female mice		29487336
O15467	C-C motif chemokine 16 (Chemokine CC-4) (HCC-4) (Chemokine LEC) (IL-10-inducible chemokine) (LCC-1) (Liver-expressed chemokine) (Lymphocyte and monocyte chemoattractant) (LMC) (Monotactin-1) (MTN-1) (NCC-4) (Small-inducible cytokine A16)	CCL16	4	327					In patients with liver cirrhosis, low plasma levels of CCL16 are associated with a worse prognosis		31948840
P08571	Monocyte differentiation antigen CD14	CD14	4	327
Q9GZN4	Brain-specific serine protease 4 (BSSP-4) (EC 3.4.21.-) (Serine protease 22) (Serine protease 26) (Tryptase epsilon)	PRSS22	4	299					The migration and invasion of hepatoma cancer cells is enhanced by the overexpression of PRSS22		24980078
P18510	Interleukin-1 receptor antagonist protein (IL-1RN) (IL-1ra) (IRAP) (ICIL-1RA) (IL1 inhibitor) (Anakinra)	IL1RN	4	298	✓				The anti-inflammatory drug anakinra (recombinant IL1RN) improves health outcomes in patients with type 2 diabetes and rheumatoid arthritis		31513665
P18084	Integrin beta-5	ITGB5	4	289					Zika virus preferentially infects and destroys glioblastoma stem cells and its infectious ability is impaired by genetically targeting ITGAV or ITGB5		31956038
P04179	Superoxide dismutase [Mn], mitochondrial	SOD2	4	289
Q16627	C-C motif chemokine 14 (Chemokine CC-1/CC-3) (HCC-1/HCC-3) (HCC-1(1-74)) (NCC-2) (Small-inducible cytokine A14) [Cleaved into: HCC-1(3-74); HCC-1(4-74); HCC-1(9-74)]	CCL14	4	262					Expression levels of CCL14 are lower in several different human cancers and, in patients with hepatocellular carcinoma, a low expression level of CCL14 is correlated with poor survival		31927532
Q9BYZ8	Regenerating islet-derived protein 4 (REG-4) (Gastrointestinal secretory protein) (REG-like protein) (Regenerating islet-derived protein IV) (Reg IV)	REG4	4	250					Induced colitis is attenuated in mice lacking intestinal Reg4		30953001
Q8NAC3	Interleukin-17 receptor C (IL-17 receptor C) (IL-17RC) (Interleukin-17 receptor homolog) (IL17Rhom) (Interleukin-17 receptor-like protein) (IL-17RL) (ZcytoR14)	IL17RC	4	243					Ablating Il17rc in adipose tissue induces obesity and impairs thermogenesis in mice		32076265
Q9BXY4	R-spondin-3 (Protein with TSP type-1 repeat) (hPWTSR) (Roof plate-specific spondin-3) (hRspo3) (Thrombospondin type-1 domain-containing protein 2)	RSPO3	4	237					Inducing the expression of Rspo3 in mice leads to the extensive development of hyperplastic, adenomatous, and adenocarcinomatous intestinal lesions		27511199
P01133	Pro-epidermal growth factor (EGF) [Cleaved into: Epidermal growth factor (Urogastrone)]	EGF	4	226	✓				Creating a reduction-of-function mutation in lin-3 (encodes for an EGF-like protein) decreases lifespan and impairs mid-life swimming vigor in nematode worms		20497132
Q9NPY3	Complement component C1q receptor	CD93	4	226
P01160	Natriuretic peptides A (CDD-ANF) (Cardiodilatin) (CDD) (Cardiodilatin-related peptide) (CDP) (Prepronatriodilatin) [Cleaved into: Atrial natriuretic factor (ANF) (Atrial natriuretic peptide) (ANP)]	NPPA	4	214					The expression of nppa and nppb is elevated in older zebrafish		25531915
Q13219	Pappalysin-1 (EC 3.4.24.79) (Insulin-like growth factor-dependent IGF-binding protein 4 protease) (IGF-dependent IGFBP-4 protease) (IGFBP-4ase) (Pregnancy-associated plasma protein A) (PAPP-A)	PAPPA	4	198	✓				Mice lacking Pappa live longer and exhibit a reduced occurrence of spontaneous tumors		17681037
P27930	Interleukin-1 receptor type 2 (IL-1R-2) (IL-1RT-2) (IL-1RT2) (CD121 antigen-like family member B) (CDw121b) (IL-1 type II receptor) (Interleukin-1 receptor beta) (IL-1R-beta) (Interleukin-1 receptor type II) (CD antigen CD121b) [Cleaved into: Interleukin-1 receptor type 2, membrane form (mIL-1R2) (mIL-1RII); Interleukin-1 receptor type 2, soluble form (sIL-1R2) (sIL-1RII)]	IL1R2	4	196					IL1R2 is upregulated with age in mouse and human CD4+ T cells		28642803
Q03403	Trefoil factor 2 (Spasmolysin) (Spasmolytic polypeptide) (SP)	TFF2	4	194					Mice deficient in Tff2 on a high-fat diet are protected from obesity and expend more energy		23754443
Q14005	Pro-interleukin-16 [Cleaved into: Interleukin-16 (IL-16) (Lymphocyte chemoattractant factor) (LCF)]	IL16	4	188	✓				The use of aspirin is associated with a single nucleotide polymorphism near IL16 and a reduced risk of colorectal cancer		25781442
P05413	Fatty acid-binding protein, heart	FABP3	4	176	✓
P29622	Kallistatin	SERPINA4	4	164		108.295	NA
Q13790	Apolipoprotein F	APOF	4	152		266.62	NA
P15090	Fatty acid-binding protein, adipocyte	FABP4	4	151
P07858	Cathepsin B	CTSB	4	149
P09211	Glutathione S-transferase P (EC 2.5.1.18) (GST class-pi) (GSTP1-1)	GSTP1	4	148					Overexpression of gst-10 (worm ortholog of GSTP1) extends lifespan and enhances stress resistance in nematodes		16164425
P52803	Ephrin-A5 (AL-1) (EPH-related receptor tyrosine kinase ligand 7) (LERK-7)	EFNA5	4	142					Efna5 regulates the formation of glioblastoma tumors in an allograft mouse model		31988455
Q9BXN1	Asporin (Periodontal ligament-associated protein 1) (PLAP-1)	ASPN	4	135					Prostrate tumor allografts in mice lacking ASPN have fewer cancer stem cells and ASPN-null mice exhibit a reduction in lung metastases		31123087
Q96D42	Hepatitis A virus cellular receptor 1 (HAVcr-1) (Kidney injury molecule 1) (KIM-1) (T-cell immunoglobulin and mucin domain-containing protein 1) (TIMD-1) (T-cell immunoglobulin mucin receptor 1) (TIM) (TIM-1) (T-cell membrane protein 1) (CD antigen CD365)	HAVCR1	4	132					HAVCR1 is upregulated in gastric cancer tissues and its expression level is associated with shorter overall patient survival		30388143
P09341	Growth-regulated alpha protein (C-X-C motif chemokine 1) (GRO-alpha(1-73)) (Melanoma growth stimulatory activity) (MGSA) (Neutrophil-activating protein 3) (NAP-3) [Cleaved into: GRO-alpha(4-73); GRO-alpha(5-73); GRO-alpha(6-73)]	CXCL1	4	127					CXCL1 induces the cleavage of tau protein in hippocampal neurons from aged mice		26401931
Q9NR28	Diablo homolog, mitochondrial (Direct IAP-binding protein with low pI) (Second mitochondria-derived activator of caspase) (Smac)	DIABLO	4	126					DIABLO promotes apoptosis by relieving the inhibition imposed by anti-apoptotic proteins		14532003
P05452	Tetranectin	CLEC3B	4	123		44.425	NA
P10145	Interleukin-8 (IL-8) (C-X-C motif chemokine 8) (Chemokine (C-X-C motif) ligand 8) (Emoctakin) (Granulocyte chemotactic protein 1) (GCP-1) (Monocyte-derived neutrophil chemotactic factor) (MDNCF) (Monocyte-derived neutrophil-activating peptide) (MONAP) (Neutrophil-activating protein 1) (NAP-1) (Protein 3-10C) (T-cell chemotactic factor) [Cleaved into: MDNCF-a (GCP/IL-8 protein IV) (IL8/NAP1 form I…	CXCL8	4	121	✓				Serum levels of CXCL8 are elevated in older patients with osteoarthritis		25955863
Q96AP7	Endothelial cell-selective adhesion molecule	ESAM	4	112					Esam is upregulated in older mice and is a marker of hematopoietic stem cells		19096010
Q9NZA1	Chloride intracellular channel protein 5	CLIC5	4	105
Q9UBR2	Cathepsin Z (EC 3.4.18.1) (Cathepsin P) (Cathepsin X)	CTSZ	4	96					In a mouse model of Alzheimer's disease, Ctsz mRNA is abundantly expressed around amyloid plaques and the proteolytic activity of Ctsz reverses Eno2-mediated neuroprotective effects		23621429
P17174	Aspartate aminotransferase, cytoplasmic (cAspAT) (EC 2.6.1.1) (EC 2.6.1.3) (Cysteine aminotransferase, cytoplasmic) (Cysteine transaminase, cytoplasmic) (cCAT) (Glutamate oxaloacetate transaminase 1) (Transaminase A)	GOT1	4	84	✓				Both aging and Alzheimer's disease alter the hippocampal expression level of GOT1		29995770
Q8N729	Neuropeptide W (Preproprotein L8) (hPPL8) [Cleaved into: Neuropeptide W-23 (NPW23) (hL8); Neuropeptide W-30 (NPW30) (hL8C)]	NPW	4	76					Treating rats with NPW suppresses feeding and weight gain		12959997
P01137	Transforming growth factor beta-1 proprotein [Cleaved into: Latency-associated peptide (LAP); Transforming growth factor beta-1 (TGF-beta-1)]	TGFB1	4	67					Mice homozygous for a mutation in Tgfb1 exhibit multiorgan inflammation and a shorter lifespan		19022904
P09237	Matrilysin	MMP7	4	65
P20231	Tryptase beta-2 (Tryptase-2) (EC 3.4.21.59) (Tryptase II)	TPSB2	4	64					Compared to healthy controls, TPSB2 is upregulated in skin from patients with dermatitis herpetiformis		22991566
P40121	Macrophage-capping protein	CAPG	4	62
Q9BRK3	Matrix remodeling-associated protein 8	MXRA8	4	62
P52823	Stanniocalcin-1 (STC-1)	STC1	4	60					In a mouse xenograft model, tumor mass and volume are reduced in animals inoculated with hepatocellular carcinoma cells overexpressing STC1		29467934
O15335	Chondroadherin	CHAD	4	57
O94856	Neurofascin	NFASC	4	56					Ablating both Nfasc and Ank3 in mice reduces survival, causes kyphosis, and induces paresis		29963618
Q4LDE5	Sushi, von Willebrand factor type A, EGF and pentraxin domain-containing protein 1 (CCP module-containing protein 22) (Polydom) (Selectin-like osteoblast-derived protein) (SEL-OB) (Serologically defined breast cancer antigen NY-BR-38)	SVEP1	4	52					A genetic variant in SVEP1 is associated with coronary artery disease		26934567
Q8WVN6	Secreted and transmembrane protein 1 (Protein K-12)	SECTM1	4	49					Melanoma cells and tissue express high levels of SECTM1		24157461
Q1L6U9	Prostate-associated microseminoprotein (PC3-secreted microprotein)	MSMP	4	41					Liver damage, fibrosis, and inflammation are attenuated in Msmp-/- mice in response to hepatic injury		31813573
P60604	Ubiquitin-conjugating enzyme E2 G2 (EC 2.3.2.23) (E2 ubiquitin-conjugating enzyme G2) (Ubiquitin carrier protein G2) (Ubiquitin-protein ligase G2)	UBE2G2	4	41					UBE2G2 gene expression is correlated with worse overall survival in patients with prostate cancer		31563279
P49908	Selenoprotein P	SELENOP	4	41
Q8WXD2	Secretogranin-3	SCG3	4	40
P51671	Eotaxin (C-C motif chemokine 11) (Eosinophil chemotactic protein) (Small-inducible cytokine A11)	CCL11	4	37	✓				Increasing peripheral levels of the chemokine Ccl11 in young mice impairs learning and memory as well as decreases adult neurogenesis		21886162
P42785	Lysosomal Pro-X carboxypeptidase	PRCP	4	37
Q8N2S1	Latent-transforming growth factor beta-binding protein 4 (LTBP-4)	LTBP4	4	35					Mice lacking Ltbp4 die prematurely and exhibit pulmonary, aortic, and dermal abnormalities		25713297
P01225	Follitropin subunit beta (Follicle-stimulating hormone beta subunit) (FSH-B) (FSH-beta) (Follitropin beta chain)	FSHB	4	33					Treating mice with an antibody that targets Fshb leads to a reduction in body fat, an enhancement of thermogenesis, and the activation of brown adipose tissue		28538730
P35318	ADM [Cleaved into: Adrenomedullin (AM); Proadrenomedullin N-20 terminal peptide (ProAM N-terminal 20 peptide) (PAMP) (ProAM-N20)]	ADM	4	31					Aged knockout mice deficient in Adm have superior retention memory and female Adm knockout mice accumulate less phosphorylated Tau		29187812
O95150	Tumor necrosis factor ligand superfamily member 15 (TNF ligand-related molecule 1) (Vascular endothelial cell growth inhibitor) [Cleaved into: Tumor necrosis factor ligand superfamily member 15, membrane form; Tumor necrosis factor ligand superfamily member 15, secreted form]	TNFSF15	4	21					A genetic variant in TNFSF15 is associated with an increased risk of irritable bowel syndrome as well as elevated TNFSF15 mRNA levels in peripheral blood and rectal mucosal biopsies		21636646
P29317	Ephrin type-A receptor 2 (EC 2.7.10.1) (Epithelial cell kinase) (Tyrosine-protein kinase receptor ECK)	EPHA2	4	20					A vaccine containing LIGHT plasmid and an Epha2 peptide inhibits tumor growth and extends lifespan in tumor-bearing mice		22032907
Q9BUN1	Protein MENT (Methylated in normal thymocytes protein)	MENT	4	18					MENT is frequently overexpressed in human lymphomas and, in mice, the loss of Dnmt3b leads to the acceleration of lymphomagenesis and the gradual demethylation of Ment		22133874
Q15113	Procollagen C-endopeptidase enhancer 1	PCOLCE	4	15
P09382	Galectin-1 (Gal-1) (14 kDa laminin-binding protein) (HLBP14) (14 kDa lectin) (Beta-galactoside-binding lectin L-14-I) (Galaptin) (HBL) (HPL) (Lactose-binding lectin 1) (Lectin galactoside-binding soluble 1) (Putative MAPK-activating protein PM12) (S-Lac lectin 1)	LGALS1	4	12					Aged mice deficient in Lgals1 develop an autoimmune phenotype in their salivary glands and treatment with recombinant Lgals1 reduces salivary gland inflammation		32161138
Q9UK23	N-acetylglucosamine-1-phosphodiester alpha-N-acetylglucosaminidase (EC 3.1.4.45) (Mannose 6-phosphate-uncovering enzyme) (Phosphodiester alpha-GlcNAcase)	NAGPA	4	10					The expression of Nagpa is increased following kidney ischemia reperfusion injury in mice		31212009
P01588	Erythropoietin (Epoetin)	EPO	4	7	✓				Overexpressing human EPO in mice shortens lifespan, increases hemoglobin, and elevates the number of white and red blood cells		17464207
P52798	Ephrin-A4 (EPH-related receptor tyrosine kinase ligand 4) (LERK-4)	EFNA4	4	7					The inhbition of Efna4 in adult mouse stem cells is associated with the formation of satellite cells		27446912
Q9UM47	Neurogenic locus notch homolog protein 3	NOTCH3	4	5
P26447	Protein S100-A4 (Calvasculin) (Metastasin) (Placental calcium-binding protein) (Protein Mts1) (S100 calcium-binding protein A4)	S100A4	4	4					S100A4 is overexpressed in damaged human brains and genetically deleting S100a4 in mice exacerbates brain trauma-induced neuronal loss		23149742
P39059	Collagen alpha-1(XV) chain [Cleaved into: Restin (Endostatin-XV) (Related to endostatin) (Restin-I); Restin-2 (Restin-II); Restin-3 (Restin-III); Restin-4 (Restin-IV)]	COL15A1	4	2					In mice, deleting Col15a1 in smooth muscle cells attenuates the development of advanced atherosclerotic lesions		28283548
Q9HB63	Netrin-4	NTN4	4	2
P01236	Prolactin	PRL	4	1
P05019	Insulin-like growth factor I	IGF1	4	1	✓
Q12841	Follistatin-related protein 1	FSTL1	4	1
Q9NP99	Triggering receptor expressed on myeloid cells 1 (TREM-1) (Triggering receptor expressed on monocytes 1) (CD antigen CD354)	TREM1	4	0					In a mathematical model that predicts patient cardiovascular risk using a panel of plasma proteins, TREM1 is one of the top three mathematical contributors		31792462
O43927	C-X-C motif chemokine 13 (Angie) (B cell-attracting chemokine 1) (BCA-1) (B lymphocyte chemoattractant) (CXC chemokine BLC) (Small-inducible cytokine B13)	CXCL13	4	0					Serum levels of CXCL13 are correlated with worse clinical outcomes for colorectal cancer patients and CXCL13 is associated with resistance to the chemotherapy drug 5-fluorouracil		32019285
Q8TDY8	Immunoglobulin superfamily DCC subclass member 4	IGDCC4	4	0
Q9UJA9	Ectonucleotide pyrophosphatase/phosphodiesterase family member 5	ENPP5	4	0
Q9Y259	Choline/ethanolamine kinase	CHKB	4	0
P10451	Osteopontin	SPP1	3	829					Marker of calcification of blood vessels and heart tissues	✓	26479349
P05231	Interleukin-6 (IL-6) (B-cell stimulatory factor 2) (BSF-2) (CTL differentiation factor) (CDF) (Hybridoma growth factor) (Interferon beta-2) (IFN-beta-2)	IL6	3	409					Imflammaging marker; mice lacking Il6 exhibit liver necrosis, liver failure, and impaired liver regeneration	✓	37691946, 35237926, 8910279
P02787	Serotransferrin	TRFE	3	713		20684.3	31.6506	✓
P02790	Hemopexin	HEMO	3	651		2379.64	38.879	✓
P00740	Coagulation factor IX	FA9	3	596		12.0768	28.2534	✓
P01023	Alpha-2-macroglobulin	A2MG	3	498	✓	15468.4	35.6374	✓	Compared to wild-derived mice, A2m liver levels are substantially elevated in the naked-mole rat		22073188
Q14126	Desmoglein-2	DSG2	3	205		11.18	24	✓
P02771	Alpha-fetoprotein	AFP	3	1064	✓
P14621	Acylphosphatase-2 (EC 3.6.1.7) (Acylphosphatase, muscle type isozyme) (Acylphosphate phosphohydrolase 2)	ACYP2	3	1052					Single nucleotide polymorphisms in the gene ACYP2 are associated with an increased risk of ischemic stroke		27686078
P68366	Tubulin alpha-4A chain	TUBA4A	3	1027
P68400	Casein kinase II subunit alpha (CK II alpha) (EC 2.7.11.1)	CSNK2A1	3	1001					CSNK2A1 phosphorylates SIRT6 and the expression level of CSNK2A1 associates with shorter survival in breast cancer patients		27746184
P35590	Tyrosine-protein kinase receptor Tie-1	TIE1	3	966
P13942	Collagen alpha-2	COL11A2	3	952
P27918	Properdin	CFP	3	952
P22626	Heterogeneous nuclear ribonucleoproteins A2/B1 (hnRNP A2/B1)	HNRNPA2B1	3	948					Amyotrophic lateral sclerosis and multisystem proteinopathy are caused by mutations in HNRNPA2B1 and HNRNPA1		23455423
P07357	Complement component C8 alpha chain	C8A	3	946		188.31	NA
P06753	Tropomyosin alpha-3 chain	TPM3	3	946
P18850	Cyclic AMP-dependent transcription factor ATF-6 alpha	ATF6	3	943
Q15389	Angiopoietin-1 (ANG-1)	ANGPT1	3	894					Deleting both Angpt1 and Angpt2 in adult mice disrupts ocular function and leads to a primary open-angle glaucoma phenotype		28920924
P62258	14-3-3 protein epsilon	YWHAE	3	892
Q01581	Hydroxymethylglutaryl-CoA synthase, cytoplasmic (HMG-CoA synthase) (EC 2.3.3.10) (3-hydroxy-3-methylglutaryl coenzyme A synthase)	HMGCS1	3	882					In Caenorhabditis elegans, the protein hmgs-1 (worm ortholog of HMGCS1) undergoes age-dependent changes in sumoylation		25187565
P00450	Ceruloplasmin	CERU	3	877		1313.08	41.6488
P35613	Basigin	BSG	3	852
P61201	COP9 signalosome complex subunit 2 (SGN2) (Signalosome subunit 2) (Alien homolog) (JAB1-containing signalosome subunit 2) (Thyroid receptor-interacting protein 15) (TR-interacting protein 15) (TRIP-15)	COPS2	3	805					Cops2 is essential for the maintenance of pluripotency in mouse embryonic stem cells		27226076
P78310	Coxsackievirus and adenovirus receptor	CXADR	3	800
P61626	Lysozyme C	LYZ	3	789		80.09	NA
P09972	Fructose-bisphosphate aldolase C	ALDOC	3	787
O15146	Muscle, skeletal receptor tyrosine-protein kinase (EC 2.7.10.1) (Muscle-specific tyrosine-protein kinase receptor) (MuSK) (Muscle-specific kinase receptor)	MUSK	3	767					Treating amyotrophic lateral sclerosis mice with a Musk antibody enhances motor neuron survival, decelerates muscle denervation, and prolongs life		29460776
P12111	Collagen alpha-3	COL6A3	3	759
P25787	Proteasome subunit alpha type-2 (EC 3.4.25.1) (Macropain subunit C3) (Multicatalytic endopeptidase complex subunit C3) (Proteasome component C3)	PSMA2	3	757					A microRNA screen in patients with acute myeloid leukemia implicated the gene PSMA2		29781401
P78423	Fractalkine (C-X3-C motif chemokine 1) (CX3C membrane-anchored chemokine) (Neurotactin) (Small-inducible cytokine D1) [Cleaved into: Processed fractalkine]	CX3CL1	3	752					Overexpression of CX3CL1 in neurons prolongs life, enhances cognitive function, and rescues neurodegeneration in a mouse model of Alzheimer's disease		31822518
P12272	Parathyroid hormone-related protein (PTH-rP) (PTHrP) (Parathyroid hormone-like protein) (PLP) [Cleaved into: PTHrP[1-36]; PTHrP[38-94]; Osteostatin (PTHrP[107-139])]	PTHLH	3	744					PTHLH promotes the extravasation of human colon cancer cells to the lung in mice		24880666
P23468	Receptor-type tyrosine-protein phosphatase delta	PTPRD	3	736
P54756	Ephrin type-A receptor 5	EPHA5	3	722
Q9H5V8	CUB domain-containing protein 1	CDCP1	3	716
P21333	Filamin-A	FLNA	3	707
P10912	Growth hormone receptor (GH receptor) (Somatotropin receptor) [Cleaved into: Growth hormone-binding protein (GH-binding protein) (GHBP) (Serum-binding protein)]	GHR	3	706					Mice deficient in Ghr are long-lived, have reduced body weights, and exhibit lower levels of fasting insulin and glucose		12933651
Q12913	Receptor-type tyrosine-protein phosphatase eta	PTPRJ	3	706
Q9UJ90	Potassium voltage-gated channel subfamily E regulatory beta subunit 5 (AMME syndrome candidate gene 2 protein) (Potassium channel subunit beta MiRP4) (Potassium voltage-gated channel subfamily E member 1-like protein)	KCNE5	3	666					A single nucleotide polymorphism in KCNE5 is associated with survival in patients with post-acute coronary syndrome		21985337
Q08431	Lactadherin (Breast epithelial antigen BA46) (HMFG) (MFGM) (Milk fat globule-EGF factor 8) (MFG-E8) (SED1) [Cleaved into: Lactadherin short form; Medin]	MFGE8	3	657					In mice, leukocyte extravasation is increased in aged common carotid arteries treated with recombinant Mfge8		31470852
P68402	Platelet-activating factor acetylhydrolase IB subunit beta (EC 3.1.1.47) (PAF acetylhydrolase 30 kDa subunit) (PAF-AH 30 kDa subunit) (PAF-AH subunit beta) (PAFAH subunit beta)	PAFAH1B2	3	656					A single nucleotide polymorphism in PAFAH1B2 is associated with plasma triglyceride levels		26634697
P04040	Catalase	CAT	3	625
P06727	Apolipoprotein A-IV	APOA4	3	604		2680	6
P02675	Fibrinogen beta chain	FIBB	3	598		5385.45	45.2574
P56159	GDNF family receptor alpha-1 (GDNF receptor alpha-1) (GDNFR-alpha-1) (GFR-alpha-1) (RET ligand 1) (TGF-beta-related neurotrophic factor receptor 1)	GFRA1	3	584					The expression levels of GDNF and its receptor GFRA1 both decline with age in human skin		27346872
P24158	Myeloblastin	PRTN3	3	572
Q15365	Poly(rC)-binding protein 1 (Alpha-CP1) (Heterogeneous nuclear ribonucleoprotein E1) (hnRNP E1) (Nucleic acid-binding protein SUB2.3)	PCBP1	3	559					Tumorigenesis is inhibited in nude mice injected with human colon cancer cells overexpressing PCBP1		20609352
Q16548	Bcl-2-related protein A1 (Bcl-2-like protein 5) (Bcl2-L-5) (Hemopoietic-specific early response protein) (Protein BFL-1) (Protein GRS)	BCL2A1	3	557					BCL2A1 is upregulated in multiple different breast cancer subtypes		31825969
P26927	Hepatocyte growth factor-like protein	MST1	3	533
P00748	Coagulation factor XIIa HC	F12	3	504		415	5.2
P05156	Complement factor I	CFI	3	500		342.03	NA
P23280	Carbonic anhydrase 6	CA6	3	497
Q9UKG9	Peroxisomal carnitine O-octanoyltransferase (COT) (EC 2.3.1.137)	CROT	3	486					Treatment with the anti-diabetic drug metformin increases the expression of CROT in human HepG2 cells		31686542
P53365	Arfaptin-2	ARFIP2	3	478
Q9H772	Gremlin-2 (Cysteine knot superfamily 1, BMP antagonist 2) (DAN domain family member 3) (Protein related to DAN and cerberus)	GREM2	3	474					GREM2 protein expression increases with age in human adipose tissue and GREM2 gene expression increases with age in human adipose-derived stromal/stem cells		31709279
O14931	Natural cytotoxicity triggering receptor 3	NCR3	3	474
P04278	Sex hormone-binding globulin	SHBG	3	453	✓	36.0011	100.271
P48061	Stromal cell-derived factor 1	CXCL12	3	440
P04004	Vitronectin	VTN	3	428		4120	13.3		Serum levels of VTN are associated with mortality in older men		29399943
P05160	Coagulation factor XIII B chain	F13B	3	415		13.595	NA
P50897	Palmitoyl-protein thioesterase 1 (PPT-1) (EC 3.1.2.22) (Palmitoyl-protein hydrolase 1)	PPT1	3	410					Mice lacking Ppt1 develop motor abnormalities and die prematurely		11717424
P45379	Troponin T, cardiac muscle (TnTc) (Cardiac muscle troponin T) (cTnT)	TNNT2	3	408					Mice harboring a mutation in Tnnt2 develop dilated cardiomyopathy and die prematurely		17556660
Q9UGM5	Fetuin-B	FETUB	3	398		94.37	NA
P04070	Vitamin K-dependent protein C	PROC	3	396		49.37	NA
P06702	Protein S100-A9	S100A9	3	381		116.225	NA		In mouse models of insulin deficiency, overexpressing S100A9 extends lifespan and improves various metabolic parameters		31391467
P01764	Immunoglobulin heavy variable 3-23	IGHV3-23	3	367
P21709	Ephrin type-A receptor 1	EPHA1	3	360
P07359	Platelet glycoprotein Ib alpha chain	GP1BA	3	359
P06733	Alpha-enolase	ENO1	3	338
Q14019	Coactosin-like protein	COTL1	3	338
P06396	Gelsolin, isoform 1	GSN	3	330		1630	7.9
P00749	Urokinase-type plasminogen activator (U-plasminogen activator) (uPA) (EC 3.4.21.73) [Cleaved into: Urokinase-type plasminogen activator long chain A; Urokinase-type plasminogen activator short chain A; Urokinase-type plasminogen activator chain B]	PLAU	3	318					Mice overexpressing Plau consume less food, exhibit a lower body weight, and live longer		9060969
P30040	Endoplasmic reticulum resident protein 29 (ERp29) (Endoplasmic reticulum resident protein 28) (ERp28) (Endoplasmic reticulum resident protein 31) (ERp31)	ERP29	3	312					Mice lacking Ccl2 and Cx3cr1 develop age-related retinal lesions and exhibit decreased retinal expression of Erp29		17652758
P16112	Aggrecan core protein	ACAN	3	310
O14793	Growth/differentiation factor 8	MSTN	3	308
P04406	Glyceraldehyde-3-phosphate dehydrogenase	GAPDH	3	302
P27797	Calreticulin	CALR	3	300
P11226	Mannose-binding protein C	MBL2	3	295
P06732	Creatine kinase M-type	CKM	3	286	✓
O14625	C-X-C motif chemokine 11 (Beta-R1) (H174) (Interferon gamma-inducible protein 9) (IP-9) (Interferon-inducible T-cell alpha chemoattractant) (I-TAC) (Small-inducible cytokine B11)	CXCL11	3	279					Plasma levels of CXCL11 are increased following HIV infection and a protein panel comprised of CXCL11, CXCL9, and CXCL10 can predict disease progression in HIV patients		31836011
P02776	Platelet factor 4	PF4	3	274
P07477	Serine protease 1	PRSS1	3	272
Q92583	C-C motif chemokine 17 (CC chemokine TARC) (Small-inducible cytokine A17) (Thymus and activation-regulated chemokine)	CCL17	3	267					Compared to young or middle-aged adults with asthma, serum levels of CCL17 are elevated in elderly asthmatic subjects		29755573
O14594	Neurocan core protein	NCAN	3	266
O43915	Vascular endothelial growth factor D (VEGF-D) (c-Fos-induced growth factor) (FIGF)	VEGFD	3	265					Mice overexpressing human VEGFD in endothelium develop tumors in multiple different tissues and have a shorter lifespan		22287362
O15123	Angiopoietin-2	ANGPT2	3	259
P40197	Platelet glycoprotein V	GP5	3	245
Q07654	Trefoil factor 3	TFF3	3	243
Q06033	Inter-alpha-trypsin inhibitor heavy chain H3	ITIH3	3	238
Q5VWK5	Interleukin-23 receptor	IL23R	3	238
Q9BXR6	Complement factor H-related protein 5	CFHR5	3	238
P03951	Coagulation factor XI	F11	3	234
Q11128	Alpha-(1,3)-fucosyltransferase 5 (EC 2.4.1.65) (Fucosyltransferase 5) (Fucosyltransferase V) (Fuc-TV) (FucT-V) (Galactoside 3-L-fucosyltransferase)	FUT5	3	233					In human pancreatic cancer cells, treatment with the pro-inflammatory cytokine IL1B increases the mRNA level of FUT5		25934648
Q04760	Lactoylglutathione lyase (EC 4.4.1.5) (Aldoketomutase) (Glyoxalase I) (Glx I) (Ketone-aldehyde mutase) (Methylglyoxalase) (S-D-lactoylglutathione methylglyoxal lyase)	GLO1	3	226					Inhibiting GLO1 reduces tumor growth in a xenograft mouse model of glioblastoma multiforme		29385725
Q02223	Tumor necrosis factor receptor superfamily member 17	TNFRSF17	3	225
P16035	Metalloproteinase inhibitor 2	TIMP2	3	224		5.92	NA		Systemic administration of Timp2 enhances cognition and synaptic plasticity in aged mice		28424512
P36507	Dual specificity mitogen-activated protein kinase kinase 2	MAP2K2	3	224
P29597	Non-receptor tyrosine-protein kinase TYK2 (EC 2.7.10.2)	TYK2	3	218					Mice deficient in Tyk2 become obese and display multiple different metabolic abnormalities		23217260
P20810	Calpastatin	CAST	3	218
O00548	Delta-like protein 1 (Drosophila Delta homolog 1) (Delta1) (H-Delta-1)	DLL1	3	213					In a mouse model of schizophrenia, the anti-aging effect of mesenchymal stem cell transplantation on behavior is correlated with the expression of Dll1		31827249
P04155	Trefoil factor 1	TFF1	3	213
Q92820	Gamma-glutamyl hydrolase	GGH	3	213
Q9BQR3	Serine protease 27 (EC 3.4.21.-) (Marapsin) (Pancreasin)	PRSS27	3	208					PRSS27 is expressed in human stratified squamous epithelia and, in mice, Prss27 is upregulated in regenerating skin wounds		18948266
O00391	Sulfhydryl oxidase 1 (hQSOX) (EC 1.8.3.2) (Quiescin Q6)	QSOX1	3	202					Mice lacking Qsox1 exhibit higher levels of inflammation and oxidative stress following acute stress		29723491
P20711	Aromatic-L-amino-acid decarboxylase	DDC	3	199
P04196	Histidine-rich glycoprotein	HRG	3	196		716.41	NA
P24821	Tenascin	TNC	3	196
P03952	Plasma kallikrein	KLKB1	3	190
Q96CG8	Collagen triple helix repeat-containing protein 1	CTHRC1	3	187
P22748	Carbonic anhydrase 4	CA4	3	185
P10720	Platelet factor 4 variant	PF4V1	3	184
Q13361	Microfibrillar-associated protein 5	MFAP5	3	183
P04217	α1B-Glycoprotein	A1BG	3	167		3130	15.2
P19320	Vascular cell adhesion protein 1	VCAM1	3	162	✓
P07360	Complement component C8 gamma chain	C8G	3	155
Q8NBP7	Proprotein convertase subtilisin/kexin type 9	PCSK9	3	149
Q8NBS9	Thioredoxin domain-containing protein 5 (Endoplasmic reticulum resident protein 46) (ER protein 46) (ERp46) (Thioredoxin-like protein p46)	TXNDC5	3	147					Compared to healthy controls, the expression level of TXNDC5 in serum is elevated in patients with rheumatoid arthritis		21801346
Q96PD4	Interleukin-17F (IL-17F) (Cytokine ML-1)	IL17F	3	143					Autoreactive T cells derived from aged mice express Il17a, Il17f, and Il23r		31155554
Q13508	Ecto-ADP-ribosyltransferase 3	ART3	3	141
P04792	Heat shock protein beta-1	HSPB1	3	138
P21757	Macrophage scavenger receptor types I and II (Macrophage acetylated LDL receptor I and II) (Scavenger receptor class A member 1) (CD antigen CD204)	MSR1	3	136					A combination therapy involving gene silencing of Msr1 improves survival in tumor-bearing mice with prostate cancer		22896667
Q9UK55	Protein Z-dependent protease inhibitor (PZ-dependent protease inhibitor) (PZI) (Serpin A10)	SERPINA10	3	133					In a mouse model of thrombosis, the genetic deletion of Serpina10 reduces survival		18344422
P16152	Carbonyl reductase [NADPH] 1	CBR1	3	128
P14543	Nidogen-1	NID1	3	127
Q15848	Adiponectin	ADIPOQ	3	126	✓	105.31	NA
Q8N3T6	Transmembrane protein 132C	TMEM132C	3	122
Q9BXJ4	Complement C1q tumor necrosis factor-related protein 3	C1QTNF3	3	121
Q92876	Kallikrein-6 (EC 3.4.21.-) (Neurosin) (Protease M) (SP59) (Serine protease 18) (Serine protease 9) (Zyme)	KLK6	3	115					Multiple different single nucleotide polymorphisms in KLK6 are associated with an increased risk of aggressive prostate cancer		28376164
Q6UXK2	Immunoglobulin superfamily containing leucine-rich repeat protein 2	ISLR2	3	113
P13500	C-C motif chemokine 2 (HC11) (Monocyte chemoattractant protein 1) (Monocyte chemotactic and activating factor) (MCAF) (Monocyte chemotactic protein 1) (MCP-1) (Monocyte secretory protein JE) (Small-inducible cytokine A2)	CCL2	3	110	✓				Compared to mice deficient in acid ceramidase, animals additionaly lacking Ccl2 live longer and exhibit less liver inflammation		29379059
Q86UD1	Out at first protein homolog	OAF	3	110
P05060	Secretogranin-1 (Chromogranin-B) (CgB) (Secretogranin I) (SgI) [Cleaved into: PE-11; GAWK peptide; CCB peptide]	CHGB	3	104					Reduced CHGB gene expression is correlated with malignant behavior and reduced survival in pheochromocytomas and abdominal paragangliomas		30451732
Q8N6Q3	CD177 antigen	CD177	3	103
Q92765	Secreted frizzled-related protein 3 (sFRP-3) (Frezzled) (Fritz) (Frizzled-related protein 1) (FrzB-1)	FRZB	3	99					FRZB and DKK1 expression levels are negatively correlated with disease severity in patients with osteoarthritis		30947534
P78552	Interleukin-13 receptor subunit alpha-1 (IL-13 receptor subunit alpha-1) (IL-13R subunit alpha-1) (IL-13R-alpha-1) (IL-13RA1) (Cancer/testis antigen 19) (CT19) (CD antigen CD213a1)	IL13RA1	3	95					IL13RA1 is downregulated in hearts from heart failure patients and mice lacking Il13ra1 develop cardiac dyssynchrony and myocardial dysfunction		28528324
P09238	Stromelysin-2	MMP10	3	95
Q9BX67	Junctional adhesion molecule C (JAM-C) (JAM-2) (Junctional adhesion molecule 3) (JAM-3) [Cleaved into: Soluble form of JAM-C (sJAM-C)]	JAM3	3	91					Deleting Jam3 in leukemia cells improves survival and abrogates leukemogenesis in an acute myeloid leukemia mouse model		29584620
P21741	Midkine (MK) (Amphiregulin-associated protein) (ARAP) (Midgestation and kidney protein) (Neurite outgrowth-promoting factor 2) (Neurite outgrowth-promoting protein)	MDK	3	90					While flies harboring mutations in the MDK homologs midkine and pleiotrophin 1 or midkine and pleiotrophin 2 live shorter lives, the overexpression of either of these genes prolongs lifespan		25380037
P54108	Cysteine-rich secretory protein 3	CRISP3	3	89
O14786	Neuropilin-1	NRP1	3	85
O76036	Natural cytotoxicity triggering receptor 1	NCR1	3	83
P67936	Tropomyosin alpha-4 chain	TPM4	3	83
P19957	Elafin	PI3	3	79
P03971	Muellerian-inhibiting factor	AMH	3	77
Q9UHG3	Prenylcysteine oxidase 1	PCYOX1	3	77
Q14DG7	Transmembrane protein 132B	TMEM132B	3	75					Compared to control samples, TMEM132B gene expression is increased in aneurysmal samples		25803036
Q9UHD0	Interleukin-19	IL19	3	74
Q8WW52	Protein FAM151A	FAM151A	3	72
Q9NT22	EMILIN-3	EMILIN3	3	71
Q9HCU0	Endosialin	CD248	3	67
P13591	Neural cell adhesion molecule 1	NCAM1	3	65
P13987	CD59 glycoprotein (1F5 antigen) (20 kDa homologous restriction factor) (HRF-20) (HRF20) (MAC-inhibitory protein) (MAC-IP) (MEM43 antigen) (Membrane attack complex inhibition factor) (MACIF) (Membrane inhibitor of reactive lysis) (MIRL) (Protectin) (CD antigen CD59)	CD59	3	64					Protein levels of CD59 in astrocyte-derived exosomes were lower in Alzheimer's disease patients compared to controls		29406582
O95881	Thioredoxin domain-containing protein 12	TXNDC12	3	62
Q08380	Galectin-3-binding protein	LGALS3BP	3	62
O95185	Netrin receptor UNC5C (Protein unc-5 homolog 3) (Protein unc-5 homolog C)	UNC5C	3	60					A mutation in UNC5C is associated with late-onset Alzheimer's disease and, in vitro, this mutation increases neuronal cell death		25419706
P17213	Bactericidal permeability-increasing protein (BPI) (CAP 57)	BPI	3	57					In rhesus monkeys, serum levels of BPI were elevated in young animals compared to aged animals		18448617
P98172	Ephrin-B1 (EFL-3) (ELK ligand) (ELK-L) (EPH-related receptor tyrosine kinase ligand 2) (LERK-2) [Cleaved into: Ephrin-B1 C-terminal fragment (Ephrin-B1 CTF); Ephrin-B1 intracellular domain (Ephrin-B1 ICD)]	EFNB1	3	55					Inhibiting EFNB1 or EFNB3 via siRNA selectively kills human senescent cells		25754370
O00299	Chloride intracellular channel protein 1	CLIC1	3	54
O00182	Galectin-9 (Gal-9) (Ecalectin) (Tumor antigen HOM-HD-21)	LGALS9	3	50					In a mouse model of lupus, creating a genetic deficiency in Lgals9 protects against the development of arthritis and glomerulonephritis		29481735
P41159	Leptin (Obese protein) (Obesity factor)	LEP	3	45	✓				Transgenic mice with a mutation in Lep are severely obese and have type 2 diabetes		7984236
Q9H2X3	C-type lectin domain family 4 member M (CD209 antigen-like protein 1) (DC-SIGN-related protein) (DC-SIGNR) (Dendritic cell-specific ICAM-3-grabbing non-integrin 2) (DC-SIGN2) (Liver/lymph node-specific ICAM-3-grabbing non-integrin) (L-SIGN) (CD antigen CD299)	CLEC4M	3	38					Increased expression of CLEC4M correlates with a poor prognosis in hepatocellular carcinoma patients		32194663
Q96BQ1	Protein FAM3D	FAM3D	3	30					FAM3D inhibits the secretion of glucagon in mouse pancreatic alpha cells		28247283
Q9NQ30	Endothelial cell-specific molecule 1 (ESM-1)	ESM1	3	29					ESM1 enhances the potential of induced pluripotent stem cell-derived endothelial cells to improve neovascularisation and angiogenesis in mice		30372556
P14780	Matrix metalloproteinase-9 (MMP-9) (EC 3.4.24.35) (92 kDa gelatinase) (92 kDa type IV collagenase) (Gelatinase B) (GELB) [Cleaved into: 67 kDa matrix metalloproteinase-9; 82 kDa matrix metalloproteinase-9]	MMP9	3	29	✓				Suppressing the function of Mmp9 in a mouse model of amyotrophic lateral sclerosis increases survival and postpones muscle denervation		24462097
P52799	Ephrin-B2	EFNB2	3	27		1.3	34		Older mice lacking Efnb2 in cartilage develop an osteoarthritis-like phenotype		26980243
O75636	Ficolin-3	FCN3	3	26
Q9H098	Protein FAM107B	FAM107B	3	26
O95445	Apolipoprotein M	APOM	3	25		358.4	NA
Q08708	CMRF35-like molecule 6	CD300C	3	22
Q9NS68	Tumor necrosis factor receptor superfamily member 19 (TRADE) (Toxicity and JNK inducer)	TNFRSF19	3	19					In nude mice, knockdown of TNFRSF19 via shRNA in glioblastoma xenografts improves animal survival		23699535
Q16663	C-C motif chemokine 15 (Chemokine CC-2) (HCC-2) (Leukotactin-1) (LKN-1) (MIP-1 delta) (Macrophage inflammatory protein 5) (MIP-5) (Mrp-2b) (NCC-3) (Small-inducible cytokine A15) [Cleaved into: CCL15(22-92); CCL15(25-92); CCL15(29-92)]	CCL15	3	18					CCL15 promotes the metastatic expansion of immature myeloid cells in mouse liver		20616008
Q9NRJ3	C-C motif chemokine 28 (Mucosae-associated epithelial chemokine) (MEC) (Protein CCK1) (Small-inducible cytokine A28)	CCL28	3	17					In mouse tibia and calvaria inoculated with oral squamous cell carcinoma cells, intraperitoneal administration of CCL28 inhibits osteolysis and tumor growth		31487270
Q02246	Contactin-2	CNTN2	3	17
P80098	C-C motif chemokine 7 (Monocyte chemoattractant protein 3) (Monocyte chemotactic protein 3) (MCP-3) (NC28) (Small-inducible cytokine A7)	CCL7	3	16					Ccl7 is upregulated in lung tumors from aged KrasG12D mice		29047229
P10147	C-C motif chemokine 3 (G0/G1 switch regulatory protein 19-1) (Macrophage inflammatory protein 1-alpha) (MIP-1-alpha) (PAT 464.1) (SIS-beta) (Small-inducible cytokine A3) (Tonsillar lymphocyte LD78 alpha protein) [Cleaved into: MIP-1-alpha(4-69) (LD78-alpha(4-69))]	CCL3	3	16	✓				Deleting Ccl3 in Sandhoff disease mice boosts longevity and improves neurologic status		15155903
O00339	Matrilin-2	MATN2	3	16
Q6UX15	Layilin	LAYN	3	15					High expression of LAYN, MAGEH1, and CCR8 in whole tumor samples is associated with a poor prognosis in patients with non-small cell lung cancer or colorectal cancer		27851914
O43921	Ephrin-A2	EFNA2	3	15
P03973	Antileukoproteinase	SLPI	3	12
P01189	Pro-opiomelanocortin (POMC) (Corticotropin-lipotropin) [Cleaved into: NPP; Melanotropin gamma (Gamma-MSH); Potential peptide; Corticotropin (Adrenocorticotropic hormone) (ACTH); Melanocyte-stimulating hormone alpha (Alpha-MSH) (Melanotropin alpha); Corticotropin-like intermediary peptide (CLIP); Lipotropin beta (Beta-LPH); Lipotropin gamma (Gamma-LPH); Melanocyte-stimulating hormone beta (Beta-MS…	POMC	3	11					Genetically inhibiting Pomc in the hypothalamus causes obesity and hyperphagia in mice		23093774
Q8TEU8	WAP, Kazal, immunoglobulin, Kunitz and NTR domain-containing protein 2	WFIKKN2	3	11
P03950	Angiogenin	ANG	3	10
P35442	Thrombospondin-2	THBS2	3	8
Q16832	Discoidin domain-containing receptor 2	DDR2	3	7
P01210	Proenkephalin-A [Cleaved into: Synenkephalin; Met-enkephalin	PENK	3	6
P55774	C-C motif chemokine 18	CCL18	3	6
Q9BZR6	Reticulon-4 receptor	RTN4R	3	5
P01229	Lutropin subunit beta (Lutropin beta chain) (Luteinizing hormone subunit beta) (LH-B) (LSH-B) (LSH-beta)	LHB	3	4					Compared to Inha-/- controls, tumor progression is delayed and survival is increased in mice additionally lacking Lhb		18657590
P57087	Junctional adhesion molecule B (JAM-B) (Junctional adhesion molecule 2) (JAM-2) (Vascular endothelial junction-associated molecule) (VE-JAM) (CD antigen CD322)	JAM2	3	4					Jam2 expression is decreased in aged rat spermatocytes		24391944
Q16585	Beta-sarcoglycan	SGCB	3	4
P26992	Ciliary neurotrophic factor receptor subunit alpha	CNTFR	3	3
P58499	Protein FAM3B	FAM3B	3	3
Q6WN34	Chordin-like protein 2	CHRDL2	3	3
P0DJI8	Serum amyloid A-1 and A-2 proteins	SAA1	3	1		455.47	NA
Q9NZU0	Leucine-rich repeat transmembrane protein FLRT3 (Fibronectin-like domain-containing leucine-rich transmembrane protein 3)	FLRT3	3	1					Flrt3 is upregulated in damaged rat sensory neurons		15485775
Q7LFX5	Carbohydrate sulfotransferase 15 (EC 2.8.2.33) (B-cell RAG-associated gene protein) (hBRAG) (N-acetylgalactosamine 4-sulfate 6-O-sulfotransferase) (GalNAc4S-6ST)	CHST15	3	1					In rats with chronic heart failure, RNAi knockdown against CHST15 improves functional myocardial parameters and reduces cardiac fibrosis		25778904
P80108	Phosphatidylinositol-glycan-specific phospholipase D	GPLD1	3	0		53.16	NA
P43652	Afamin	AFM	3	0		629	7.3
O95390	Growth/differentiation factor 11 (GDF-11) (Bone morphogenetic protein 11) (BMP-11)	GDF11	3	0					In killifish, GDF11 levels decrease with age and treating aged animals with recombinant GDF11 boosts longevity and delays the onset of age-related biomarkers		30519861
Q07021	Complement component 1 Q subcomponent-binding protein, mitochondrial (ASF/SF2-associated protein p32) (Glycoprotein gC1qBP) (C1qBP) (Hyaluronan-binding protein 1) (Mitochondrial matrix protein p32) (gC1q-R protein) (p33) (SF2AP32)	C1QBP	3	0					Cardiac-specific deletion of C1qbp in mice results in premature death and cardiomyopathy		28498888
Q969Z4	Tumor necrosis factor receptor superfamily member 19L (Receptor expressed in lymphoid tissues)	RELT	3	0					The homeostatic proliferation of CD4+ T cells is promoted in mice lacking Relt		30138536
Q13740	CD166 antigen (Activated leukocyte cell adhesion molecule) (CD antigen CD166)	ALCAM	3	0					The self-renewal and engrafment of hematopoietic stem cells is compromised in mice lacking Alcam		23280653
Q24JP5	Transmembrane protein 132A (HSPA5-binding protein 1)	TMEM132A	3	0					Under a condition of serum-deprivation, RNAi knockdown against Tmem132a leads to decreased cell viability in mouse neuroblastoma cells		20455009
P0CG47	Polyubiquitin-B [Cleaved into: Ubiquitin]	UBB	3	0					Expressing a mutant form of human UBB (dubbed UBB+1) in yeast protects against the accumulation of reactive oxygen species and extends chronological lifespan		29950972
Q14956	Transmembrane glycoprotein NMB (Hematopoietic growth factor inducible neurokinin-1 type)	GPNMB	3	0					A genetic variant in GPNMB is associated with age of onset in patients with Parkinson's disease		31404238
O76076	CCN family member 5	CCN5	3	0
P0DMV8	Heat shock 70 kDa protein 1A	HSPA1A	3	0
P48023	Tumor necrosis factor ligand superfamily member 6	FASLG	3	0
Q03591	Complement factor H-related protein 1	CFHR1	3	0
Q5DX21	Immunoglobulin superfamily member 11	IGSF11	3	0
Q6UXV0	GDNF family receptor alpha-like	GFRAL	3	0
Q8WWK9	Cytoskeleton-associated protein 2	CKAP2	3	0
Q96PD2	Discoidin, CUB and LCCL domain-containing protein 2	DCBLD2	3	0
Q8NEV9	Interleukin-27 subunit alpha	IL27	2	672					Imflammaging marker	✓	37691946, 35237926
P09603	Macrophage colony-stimulating factor 1 (CSF-1) (M-CSF) (MCSF) (Lanimostim) [Cleaved into: Processed macrophage colony-stimulating factor 1]	CSF1	2	23					Imflammaging marker; creating a Csf1 deficiency in mice reduces the numbers of mature paneth cells, lamina propria macrophages, and proliferating epithelial cell progenitors	✓	37691946, 35237926, 19303020
P02766	Transthyretin	TTR	2	705		7107.95	24	✓
P01009	Alpha-1-antitrypsin	A1AT	2	600		10191.4	25.7406	✓
P01876	Immunoglobulin heavy constant alpha 1	IGHA1	2	590		15428.1	38.4954	✓
P09871	Complement C1s subcomponent	C1S	2	550		252.205	34.0092	✓
P43251	Biotinidase	BTD	2	502		24.4713	30.2782	✓
P02763	Alpha-1-acid glycoprotein 1	A1AG1	2	482		3057.04	28.3146	✓
P05543	Thyroxine-binding globulin	THBG	2	419	✓	40.8332	38.6759	✓
P01857	Immunoglobulin heavy constant gamma 1	IGHG1	2	52		35380.6	23.7035	✓
Q15796	Mothers against decapentaplegic homolog 2	SMAD2	2	25		1.89	28	✓	Deleting Smad2 in neurons attenuates the enhanced neuorgenesis otherwise observed in mice overexpressing CX3CL1		31822518
Q9GZX9	Twisted gastrulation protein homolog 1	TWSG1	2	0		0.63	33	✓	Mice deficient in Twsg1 exhibit mandibular defects and, in Twsg1-/- embryos, apoptosis is increased in fused mandibular arches		19389368
P04080	Cystatin-B	CSTB	2	1063
P07196	Neurofilament light polypeptide	NEFL	2	1046
P11047	Laminin subunit gamma-1 (Laminin B2 chain) (Laminin-1 subunit gamma) (Laminin-10 subunit gamma) (Laminin-11 subunit gamma) (Laminin-2 subunit gamma) (Laminin-3 subunit gamma) (Laminin-4 subunit gamma) (Laminin-6 subunit gamma) (Laminin-7 subunit gamma) (Laminin-8 subunit gamma) (Laminin-9 subunit gamma) (S-laminin subunit gamma) (S-LAM gamma)	LAMC1	2	1003					In Lamb2-/- mice, expressing Lamb1 in podocytes extends lifespan and ameliorates the development of nephrotic syndrome		21876163
P06734	Low affinity immunoglobulin epsilon Fc receptor	FCER2	2	1002
P0DN86	Choriogonadotropin subunit beta 3 (Choriogonadotropin subunit beta) (CG-beta) (Chorionic gonadotropin chain beta)	CGB3	2	996					In mice, both heart ejection fraction and bone density decrease in response to the repeated exposure of chorionic gonadotropin		29787998
P07942	Laminin subunit beta-1 (Laminin B1 chain) (Laminin-1 subunit beta) (Laminin-10 subunit beta) (Laminin-12 subunit beta) (Laminin-2 subunit beta) (Laminin-6 subunit beta) (Laminin-8 subunit beta)	LAMB1	2	993					In Lamb2-/- mice, expressing Lamb1 in podocytes extends lifespan and ameliorates the development of nephrotic syndrome		21876163
P63167	Dynein light chain 1, cytoplasmic	DYNLL1	2	978
P62979	Ubiquitin-ribosomal protein eS31 fusion protein	RPS27A	2	972
P60484	Phosphatidylinositol 3,4,5-trisphosphate 3-phosphatase and dual-specificity protein phosphatase PTEN (EC 3.1.3.16) (EC 3.1.3.48) (EC 3.1.3.67) (Mutated in multiple advanced cancers 1) (Phosphatase and tensin homolog)	PTEN	2	968					Transgenic mice with extra genomic copies of Pten live longer, have a reduced cancer incidence, and are protected from metabolic pathologies		22405073
P06681	Complement C2	C2	2	964		102.12	NA
P40967	Melanocyte protein PMEL (ME20-M) (ME20M) (Melanocyte protein Pmel 17) (Melanocytes lineage-specific antigen GP100) (Melanoma-associated ME20 antigen) (P1) (P100) (Premelanosome protein) (Silver locus protein homolog) [Cleaved into: M-alpha (95 kDa melanocyte-specific secreted glycoprotein) (P26) (Secreted melanoma-associated ME20 antigen) (ME20-S) (ME20S); M-beta]	PMEL	2	963					Variants in PMEL are associated with pigmentary glaucoma		30561643
P07478	Trypsin-2	PRSS2	2	962
P21583	Kit ligand (Mast cell growth factor) (MGF) (Stem cell factor) (SCF) (c-Kit ligand) [Cleaved into: Soluble KIT ligand (sKITLG)]	KITLG	2	945	✓				In a model that predicts alcohol consumption in women based on a panel of plasma proteins, KITLG is one of the top three mathematical contributors		31792462
P0C0L4	Complement C4 γ chain	C4A	2	944		3330	8.3
O43765	Small glutamine-rich tetratricopeptide repeat-containing protein alpha	SGTA	2	926
P12830	Cadherin-1	CDH1	2	918
Q01105	Protein SET	SET	2	912
P37840	Alpha-synuclein (Non-A beta component of AD amyloid) (Non-A4 component of amyloid precursor) (NACP)	SNCA	2	882					Lifespan is extended and egg laying is decreased in worms overexpressing human SNCA		16782295
P30101	Protein disulfide-isomerase A3	PDIA3	2	876
Q7Z408	CUB and sushi domain-containing protein 2 (CUB and sushi multiple domains protein 2)	CSMD2	2	866					The copy number of CSMD2 is correlated with relapse-free survival in patients with liver metastasis		30453668
P63261	Actin, cytoplasmic 2	ACTG1	2	852
Q99727	Metalloproteinase inhibitor 4 (Tissue inhibitor of metalloproteinases 4) (TIMP-4)	TIMP4	2	840					In Timp4-/- mice, mortality is increased in response to induced myocardial infarction		20516072
P08833	Insulin-like growth factor-binding protein 1	IGFBP1	2	837
Q99538	Legumain (EC 3.4.22.34) (Asparaginyl endopeptidase) (Protease, cysteine 1)	LGMN	2	829					LGMN is hypomethylated and overexpressed in brains affected by multiple sclerosis		24270187
P52566	Rho GDP-dissociation inhibitor 2 (Rho GDI 2) (Ly-GDI) (Rho-GDI beta)	ARHGDIB	2	821					Kidney graft loss in transplant recipients is associated with the presence of autoantibodies against ARHGDIB		31194283
P14415	Sodium/potassium-transporting ATPase subunit beta-2	ATP1B2	2	816
Q14982	Opioid-binding protein/cell adhesion molecule	OPCML	2	816
Q13882	Protein-tyrosine kinase 6 (EC 2.7.10.2) (Breast tumor kinase) (Tyrosine-protein kinase BRK)	PTK6	2	811					PTK6 is commonly expressed in triple-negative breast cancers		27302163
P08138	Tumor necrosis factor receptor superfamily member 16 (Gp80-LNGFR) (Low affinity neurotrophin receptor p75NTR) (Low-affinity nerve growth factor receptor) (NGF receptor) (p75 ICD) (CD antigen CD271)	NGFR	2	802					In human proximal tubular renal cells, NGFR is required for the rapamycin-induced activation of autophagy		29749806
P98066	Tumor necrosis factor-inducible gene 6 protein	TNFAIP6	2	760
P06744	Glucose-6-phosphate isomerase	GPI	2	740
Q9NNX6	CD209 antigen	CD209	2	738
P30041	Peroxiredoxin-6	PRDX6	2	730
Q99731	C-C motif chemokine 19	CCL19	2	730
P16619	C-C motif chemokine 3-like 1	CCL3L1	2	727
P31994	Low affinity immunoglobulin gamma Fc region receptor II-b	FCGR2B	2	716
P55957	BH3-interacting domain death agonist (p22 BID) (BID) [Cleaved into: BH3-interacting domain death agonist p15 (p15 BID); BH3-interacting domain death agonist p13 (p13 BID); BH3-interacting domain death agonist p11 (p11 BID)]	BID	2	707					Gene expression of BID correlates with overall survival in patients with clear cell renal cell carcinoma		31626592
O00212	Rho-related GTP-binding protein RhoD	RHOD	2	706
P07900	Heat shock protein HSP 90-alpha	HSP90AA1	2	704
P62736	Actin, aortic smooth muscle	ACTA2	2	704
P49763	Placenta growth factor	PGF	2	703
Q9UPZ6	Thrombospondin type-1 domain-containing protein 7A [Cleaved into: Thrombospondin type-1 domain-containing protein 7A, soluble form]	THSD7A	2	694
P28799	Progranulin	GRN	2	686
O43707	Alpha-actinin-4	ACTN4	2	682
P16109	P-selectin	SELP	2	676		2.115	NA
P01859	Immunoglobulin heavy constant gamma 2	IGHG2	2	673
P07148	Fatty acid-binding protein, liver (Fatty acid-binding protein 1) (Liver-type fatty acid-binding protein) (L-FABP)	FABP1	2	660					Knocking out Fabp1 results in an age-dependent increase in obesity in female mice		18806093
Q92484	Cyclic GMP-AMP phosphodiesterase SMPDL3A	SMPDL3A	2	660
P0C0L5	Complement C4 β chain	C4B	2	645		2410	13.3
P63241	Eukaryotic translation initiation factor 5A-1 (eIF-5A-1) (eIF-5A1) (Eukaryotic initiation factor 5A isoform 1) (eIF-5A) (Rev-binding factor) (eIF-4D)	EIF5A	2	641					EIF5A is post-translationally modified by the compound spermidine		31679458
P0CG37	Cryptic protein (Cryptic family protein 1)	CFC1	2	637					CFC1 is differentially expressed in malignant and benign pheochromocytoma tumors		19661783
P02794	Ferritin heavy chain	FTH1	2	635	✓
P01871	Immunoglobulin heavy constant mu	IGHM	2	622	✓	3390.11	49.8225
O75822	Eukaryotic translation initiation factor 3 subunit J (eIF3j) (Eukaryotic translation initiation factor 3 subunit 1) (eIF-3-alpha) (eIF3 p35)	EIF3J	2	622					The upregulation of EIF3J is associated with disease-free survival in patients with buccal mucosa squamous cell carcinoma		31930966
P01860	Immunoglobulin heavy constant gamma 3	IGHG3	2	622
P14136	Glial fibrillary acidic protein	GFAP	2	622
P00558	Phosphoglycerate kinase 1	PGK1	2	621
Q15485	Ficolin-2	FCN2	2	619
P17655	Calpain-2 catalytic subunit	CAPN2	2	616
O75556	Mammaglobin-B (Lacryglobin) (Lipophilin-C) (Mammaglobin-2) (Secretoglobin family 2A member 1)	SCGB2A1	2	615					SCGB2A1 expression is inversely correlated with overall survival in patients with colorectal cancer		24585249
P01880	Immunoglobulin heavy constant delta	IGHD	2	612		186.563	90.8032
P02652	Apolipoprotein A-II precursor	APOA2	2	608		56800	9.5
O75829	Leukocyte cell-derived chemotaxin 1	CNMD	2	608
P78380	Oxidized low-density lipoprotein receptor 1	OLR1	2	607
P46459	Vesicle-fusing ATPase (EC 3.6.4.6) (N-ethylmaleimide-sensitive fusion protein) (NEM-sensitive fusion protein) (Vesicular-fusion protein NSF)	NSF	2	600					The brain expression level of NSF is significantly altered in deceased stroke patients		20940630
Q9Y490	Talin-1	TLN1	2	600
O14763	Tumor necrosis factor receptor superfamily member 10B	TNFRSF10B	2	594
P46108	Adapter molecule crk	CRK	2	593
P27169	Serum paraoxonase/arylesterase 1	PON1	2	590		814.115	NA
P11142	Heat shock cognate 71 kDa protein	HSPA8	2	585
P01019	Angiotensinogen	ANGT	2	584		268.609	72.6034
P12955	Xaa-Pro dipeptidase	PEPD	2	576
P99999	Cytochrome c	CYCS	2	573
P08603	Complement factor H	CFH	2	564		950	11
P61960	Ubiquitin-fold modifier 1	UFM1	2	562		0.22	39		Knockdown against Ufm1 in fruit flies decreases lifespan and induces locomotive defects		26872069
P07948	Tyrosine-protein kinase Lyn	LYN	2	561
P46109	Crk-like protein	CRKL	2	559					Silencing of CRKL in human cancer cells lacking PTEN decreases cell proliferation		28723560
P02792	Ferritin light chain	FTL	2	559
P02775	Platelet basic protein	CXCL7	2	557		106.626	95.322		Plasma levels of PPBP are correlated with progression-free survival in patients with clear cell renal cell carcinoma		28850564
P07998	Ribonuclease pancreatic (EC 4.6.1.18) (HP-RNase) (RIB-1) (RNase UpI-1) (Ribonuclease 1) (RNase 1) (Ribonuclease A) (RNase A)	RNASE1	2	556					The expression level of RNASE1 in adipose stromal cells is elevated in postmenopausal women compared to premenopausal women		32111240
O95817	BAG family molecular chaperone regulator 3	BAG3	2	555
Q04917	14-3-3 protein eta	YWHAH	2	545
P02750	Leucine-rich alpha-2-glycoprotein	LRG1	2	543		365.265	NA
Q13201	Multimerin-1	MMRN1	2	543
O43278	Kunitz-type protease inhibitor 1	SPINT1	2	540
P00736	Complement C1r subcomponent	C1R	2	535		299.77	NA
P05546	Heparin cofactor II	SERPIND1	2	533		1890	8.5
O95954	Formimidoyltransferase-cyclodeaminase	FTCD	2	532
Q9NXA8	NAD-dependent protein deacylase sirtuin-5, mitochondrial (EC 2.3.1.-) (Regulatory protein SIR2 homolog 5) (SIR2-like protein 5)	SIRT5	2	521					Dopaminergic degeneration and motor deficits are exacerbated by the genetic loss of Sirt5 in Parkinson's disease mice		25541039
P06850	Corticoliberin	CRH	2	512
Q16667	Cyclin-dependent kinase inhibitor 3	CDKN3	2	509
O43555	Progonadoliberin-2	GNRH2	2	507
P08581	Hepatocyte growth factor receptor	MET	2	506
P26572	Alpha-1,3-mannosyl-glycoprotein 2-beta-N-acetylglucosaminyltransferase	MGAT1	2	497
Q13651	Interleukin-10 receptor subunit alpha	IL10RA	2	497
P36980	Complement factor H-related protein 2	CFHR2	2	495
Q9H4I2	Zinc fingers and homeoboxes protein 3 (Triple homeobox protein 1) (Zinc finger and homeodomain protein 3)	ZHX3	2	488					Decreased expression of ZHX3 is correlated with poor health outcomes in breast cancer patients		30787639
P05387	Large ribosomal subunit protein P2	RPLP2	2	488
Q13247	Serine/arginine-rich splicing factor 6 (Pre-mRNA-splicing factor SRP55) (Splicing factor, arginine/serine-rich 6)	SRSF6	2	484					A single deletion of NPL3 (yeast homolog of SRSF6) reduces chronological lifespan in yeast		20883526
P12259	Coagulation factor V	F5	2	483
P02749	β2-Glycoprotein I	APOH	2	481	✓	5160	6.9
P29353	SHC-transforming protein 1 (SHC-transforming protein 3) (SHC-transforming protein A) (Src homology 2 domain-containing-transforming protein C1) (SH2 domain protein C1)	SHC1	2	481					Creating a targeted mutation in the Shc1 gene enhances stress resistance and extends lifespan in mice		10580504
P42830	C-X-C motif chemokine 5	CXCL5	2	479	✓
P25391	Laminin subunit alpha-1 (Laminin A chain) (Laminin-1 subunit alpha) (Laminin-3 subunit alpha) (S-laminin subunit alpha) (S-LAM alpha)	LAMA1	2	477					In Lamb2-/- mice, expressing Lamb1 in podocytes extends lifespan and ameliorates the development of nephrotic syndrome		21876163
O95497	Pantetheinase	VNN1	2	473
P61981	14-3-3 protein gamma	YWHAG	2	472
P17538	Chymotrypsinogen B	CTRB1	2	464
O15444	C-C motif chemokine 25	CCL25	2	462
O95866	Megakaryocyte and platelet inhibitory receptor G6b (Protein G6b)	MPIG6B	2	454					MPIG6B regulates platelet homeostasis in mice and humans		29898956
O95810	Caveolae-associated protein 2	CAVIN2	2	452
Q96DU3	SLAM family member 6	SLAMF6	2	451
Q03167	Transforming growth factor beta receptor type 3	TGFBR3	2	448
P01593	Immunoglobulin kappa variable 1D-33	IGKV1D-33	2	444
Q9BT88	Synaptotagmin-11 (Synaptotagmin XI) (SytXI)	SYT11	2	437					Parkinson's disease is associated with a single nucleotide polymorphism in SYT11		21292315
P02745	Complement C1q subcomponent subunit A	C1QA	2	436		131.89	NA
P05106	Integrin beta-3	ITGB3	2	436
Q9Y240	C-type lectin domain family 11 member A	CLEC11A	2	433
Q99075	Proheparin-binding EGF-like growth factor [Cleaved into: Heparin-binding EGF-like growth factor (HB-EGF) (HBEGF) (Diphtheria toxin receptor) (DT-R)]	HBEGF	2	427					Hbegf-/- mice live shorter lives and develop hearts that are enlarged and dysfunctional		12773386
P14550	Aldo-keto reductase family 1 member A1	AKR1A1	2	426
P55001	Microfibrillar-associated protein 2	MFAP2	2	425
Q16539	Mitogen-activated protein kinase 14 (MAP kinase 14) (MAPK 14) (EC 2.7.11.24) (Cytokine suppressive anti-inflammatory drug-binding protein) (CSAID-binding protein) (CSBP) (MAP kinase MXI2) (MAX-interacting protein 2) (Mitogen-activated protein kinase p38 alpha) (MAP kinase p38 alpha) (Stress-activated protein kinase 2a) (SAPK2a)	MAPK14	2	421					Inducing Mapk14 activity via the activation of upstream kinases in ventricular myocytes causes cardiac abnormalities and premature death in mice		11593045
P80370	Protein delta homolog 1	DLK1	2	413
O00241	Signal-regulatory protein beta-1	SIRPB1	2	409
Q96PJ5	Fc receptor-like protein 4	FCRL4	2	405
P00338	L-lactate dehydrogenase A chain	LDHA	2	396
P27348	14-3-3 protein theta	YWHAQ	2	396
P13686	Tartrate-resistant acid phosphatase type 5 (TR-AP) (EC 3.1.3.2) (Tartrate-resistant acid ATPase) (TrATPase) (Type 5 acid phosphatase)	ACP5	2	392					Plasma levels of ACP5 are associated with heart failure in patients with chronic kidney disease		30557359
Q92730	Rho-related GTP-binding protein Rho6	RND1	2	392
P01780	Immunoglobulin heavy variable 3-7	IGHV3-7	2	391
P60568	Interleukin-2	IL2	2	386
O00472	RNA polymerase II elongation factor ELL2	ELL2	2	383
P17252	Protein kinase C alpha type (PKC-A) (PKC-alpha) (EC 2.7.11.13)	PRKCA	2	364					A mutation in PRKCA commonly occurs in chordoid gliomas		29915258
P09493	Tropomyosin alpha-1 chain	TPM1	2	363
Q9BWP8	Collectin-11	COLEC11	2	360
P31947	14-3-3 protein sigma	SFN	2	359
P08567	Pleckstrin	PLEK	2	358
P20783	Neurotrophin-3	NTF3	2	358
Q14767	Latent-transforming growth factor beta-binding protein 2	LTBP2	2	358
P25786	Proteasome subunit alpha type-1	PSMA1	2	354
Q9BUD6	Spondin-2	SPON2	2	353
Q15166	Serum paraoxonase/lactonase 3	PON3	2	351		11.81	NA
P22223	Cadherin-3	CDH3	2	350
O43300	Leucine-rich repeat transmembrane neuronal protein 2	LRRTM2	2	349
Q2Y0W8	Electroneutral sodium bicarbonate exchanger 1 (Electroneutral Na(+)-driven Cl-HCO3 exchanger) (Solute carrier family 4 member 8) (k-NBC3)	SLC4A8	2	348					In a mouse model of induced epilepsy, animals lacking Slc4a8 had a higher seizure threshold compared to wild-type controls		21593314
P16435	NADPH--cytochrome P450 reductase	POR	2	345
Q92743	Serine protease HTRA1	HTRA1	2	345
Q9Y5K2	Kallikrein-4	KLK4	2	343
P07384	Calpain-1 catalytic subunit	CAPN1	2	341
P19174	1-phosphatidylinositol 4,5-bisphosphate phosphodiesterase gamma-1 (EC 3.1.4.11) (PLC-148) (Phosphoinositide phospholipase C-gamma-1) (Phospholipase C-II) (PLC-II) (Phospholipase C-gamma-1) (PLC-gamma-1)	PLCG1	2	340					Aged mice lacking Plcg1 exhibit behavioral alterations and an increased susceptibility to seizures		31780806
Q9P0G3	Kallikrein-14	KLK14	2	340
Q96SL4	Glutathione peroxidase 7 (GPx-7) (GSHPx-7) (EC 1.11.1.9) (CL683)	GPX7	2	339					RNAi knockdown against gpx-6 (worm ortholog of GPX7) shortens lifespan in nematodes and metformin increases the expression level of GPX7 in human cells		29659168
P07358	Complement component C8 beta chain	C8B	2	336		97.14	NA
P19022	Cadherin-2	CDH2	2	336
P05154	Plasma serine protease inhibitor	SERPINA5	2	335		67.495	NA
P03956	Interstitial collagenase (EC 3.4.24.7) (Fibroblast collagenase) (Matrix metalloproteinase-1) (MMP-1) [Cleaved into: 22 kDa interstitial collagenase; 27 kDa interstitial collagenase]	MMP1	2	334					Flies lacking Mmp1 in the gut exhibit a reduced lifespan and an increased sensitivity to oxidative stress		22265916
P49755	Transmembrane emp24 domain-containing protein 10 (21 kDa transmembrane-trafficking protein) (S31III125) (S31I125) (Tmp-21-I) (Transmembrane protein Tmp21) (p23) (p24 family protein delta-1) (p24delta1) (p24delta)	TMED10	2	329					In a mathematical model that predicts patient kidney function using a panel of plasma proteins, TMED10 is one of the top three mathematical contributors		31792462
P05451	Lithostathine-1-alpha	REG1A	2	328
P12724	Eosinophil cationic protein	RNASE3	2	327
P15169	Carboxypeptidase N catalytic chain	CPN1	2	326		122.225	NA
Q8IUB2	WAP four-disulfide core domain protein 3 (Putative protease inhibitor WAP14)	WFDC3	2	321					In dogs, a disease similar to systemic lupus erythematosus is associated with genetic variants in WFDC3		26057447
P34096	Ribonuclease 4	RNASE4	2	319
Q49AH0	Cerebral dopamine neurotrophic factor (ARMET-like protein 1) (Conserved dopamine neurotrophic factor)	CDNF	2	315					Silencing Manf (fly ortholog of CDNF) in glia shortens lifespan and affects daily activity and sleep patterns in Drosophila melanogaster		29163014
P37802	Transgelin-2	TAGLN2	2	314
P63104	14-3-3 protein zeta/delta	YWHAZ	2	314
P24557	Thromboxane-A synthase (TXA synthase) (TXS) (EC 5.3.99.5) (Cytochrome P450 5A1)	TBXAS1	2	302					Patients with the bone density disorder Ghosal hematodiaphyseal dysplasia syndrome harbor mutations in TBXAS1		18264100
Q92794	Histone acetyltransferase KAT6A	KAT6A	2	302
Q9Y3B8	Oligoribonuclease, mitochondrial (EC 3.1.-.-) (RNA exonuclease 2 homolog) (Small fragment nuclease)	REXO2	2	301					Rexo2 expression is lower in middle-aged rats fed fish oil compared to middle-aged rats fed soybean oil or lard		29277971
P04626	Receptor tyrosine-protein kinase erbB-2	ERBB2	2	300
Q9NZQ7	Programmed cell death 1 ligand 1	CD274	2	300
Q96N21	AP-4 complex accessory subunit Tepsin	TEPSIN	2	299
Q9UMF0	Intercellular adhesion molecule 5	ICAM5	2	295
O00187	Mannan-binding lectin serine protease 2	MASP2	2	292
P78333	Glypican-5 [Cleaved into: Secreted glypican-5]	GPC5	2	286
P15586	N-acetylglucosamine-6-sulfatase (EC 3.1.6.14) (Glucosamine-6-sulfatase) (G6S)	GNS	2	284					Mice lacking Gns exhibit a reduced lifespan, extensive neuroinflammation, and decreased exploratory and locomotor activity		28334745
P05109	Protein S100-A8	S100A8	2	284
P50552	Vasodilator-stimulated phosphoprotein	VASP	2	283
Q9Y5Y7	Lymphatic vessel endothelial hyaluronic acid receptor 1	LYVE1	2	278
P35475	Alpha-L-iduronidase	IDUA	2	276
Q6P5S2	Protein LEG1 homolog	LEG1	2	276
P14902	Indoleamine 2,3-dioxygenase 1	IDO1	2	275
Q16651	Prostasin	PRSS8	2	275
P07195	L-lactate dehydrogenase B chain	LDHB	2	273
Q9HAT2	Sialate O-acetylesterase (EC 3.1.1.53) (H-Lse) (Sialic acid-specific 9-O-acetylesterase)	SIAE	2	270					SIAE expression is lower in saliva derived from oral squamous cell carcinoma patients		31963366
Q07011	Tumor necrosis factor receptor superfamily member 9	TNFRSF9	2	265
Q9NZ52	ADP-ribosylation factor-binding protein GGA3 (Golgi-localized, gamma ear-containing, ARF-binding protein 3)	GGA3	2	264					GGA3 drives the oligomerization and secretion of α-synuclein		28722658
P23083	Immunoglobulin heavy variable 1-2	IGHV1-2	2	264
P42574	Caspase-3	CASP3	2	257
Q9H0R8	Gamma-aminobutyric acid receptor-associated protein-like 1 (Early estrogen-regulated protein) (GABA(A) receptor-associated protein-like 1) (Glandular epithelial cell protein 1) (GEC-1)	GABARAPL1	2	253					Treating aged porcine oocytes with rapamycin upregulates the expression of various autophagy genes, including GABARAPL1		25049998
P84095	Rho-related GTP-binding protein RhoG	RHOG	2	252					The humoral immune response to thymus-dependent antigens is mildly increased in mice lacking Rhog		14701744
P12814	Alpha-actinin-1	ACTN1	2	252
P56851	Epididymal secretory protein E3-beta	EDDM3B	2	247
P55072	Transitional endoplasmic reticulum ATPase	VCP	2	243
P31350	Ribonucleoside-diphosphate reductase subunit M2	RRM2	2	242
Q14624	Inter-α-trypsin inhibitor HC	ITIH4	2	234		979	8
P98179	RNA-binding protein 3 (RNA-binding motif protein 3) (RNPL)	RBM3	2	224					In prion-infected or Alzheimer's disease mice, the overexpression of Rbm3 enhances survival and mitigates the loss of neurons		25607368
Q16820	Meprin A subunit beta	MEP1B	2	224
P50461	Cysteine and glycine-rich protein 3 (Cardiac LIM protein) (Cysteine-rich protein 3) (CRP3) (LIM domain protein, cardiac) (Muscle LIM protein)	CSRP3	2	223					Mutant Csrp3 mice develop a heart failure and hypertrophic cardiomyopathy phenotype that is age-dependent		20044516
Q9H6Z4	Ran-binding protein 3 (RanBP3)	RANBP3	2	220					RANBP3 is required for the proliferation and survival of melanoma cells		26763446
P10599	Thioredoxin	TXN	2	220
P55010	Eukaryotic translation initiation factor 5	EIF5	2	212
Q9NXW2	DnaJ homolog subfamily B member 12	DNAJB12	2	211					Knockdown of DNAJB12 reduces survival in response to lambda-cyhalothrin-induced stress in honeybees		30349556
P15941	Mucin-1	MUC1	2	211
P05161	Ubiquitin-like protein ISG15	ISG15	2	210
Q9BQI0	Allograft inflammatory factor 1-like	AIF1L	2	208
P33908	Mannosyl-oligosaccharide 1,2-alpha-mannosidase IA	MAN1A1	2	203
P80162	C-X-C motif chemokine 6	CXCL6	2	202
Q13813	Spectrin alpha chain, non-erythrocytic 1	SPTAN1	2	201
P35520	Cystathionine beta-synthase (EC 4.2.1.22) (Beta-thionase) (Serine sulfhydrase)	CBS	2	199					Either neuron-specific or ubiquitous overexpression of Cbs enhances longevity in fruit flies		21930912
Q8N2K1	Ubiquitin-conjugating enzyme E2 J2	UBE2J2	2	199
O43294	Transforming growth factor beta-1-induced transcript 1 protein	TGFB1I1	2	198
O00451	GDNF family receptor alpha-2	GFRA2	2	196
Q9UK85	Dickkopf-like protein 1	DKKL1	2	195
P07339	Cathepsin D	CTSD	2	193
Q8WTQ1	Beta-defensin 104	DEFB104A	2	192
Q01844	RNA-binding protein EWS (EWS oncogene) (Ewing sarcoma breakpoint region 1 protein)	EWSR1	2	190					Neuron-specific inactivation of caz (fly ortholog of EWSR1) reduces lifespan and induces defects in motor performance		25772687
P26951	Interleukin-3 receptor subunit alpha (IL-3 receptor subunit alpha) (IL-3R subunit alpha) (IL-3R-alpha) (IL-3RA) (CD antigen CD123)	IL3RA	2	188					Treating blastic plasmacytoid dendritic-cell neoplasm patients with tagraxofusp, an IL3RA-directed cytotoxin, leads to clinical responses		31018069
Q15517	Corneodesmosin (S protein)	CDSN	2	186					Genetic variants of CDSN are associated with rheumatoid arthritis		23769905
P08519	Apolipoprotein(a)	APOA	2	184	✓	230.538	136.189
P15248	Interleukin-9	IL9	2	183
O95571	Persulfide dioxygenase ETHE1, mitochondrial	ETHE1	2	182
P06213	Insulin receptor	INSR	2	181
P43489	Tumor necrosis factor receptor superfamily member 4	TNFRSF4	2	181
O75083	WD repeat-containing protein 1	WDR1	2	177
P20936	Ras GTPase-activating protein 1	RASA1	2	176
P34130	Neurotrophin-4	NTF4	2	175
Q8NHW4	C-C motif chemokine 4-like	CCL4L1	2	174
P22894	Neutrophil collagenase	MMP8	2	173
P28908	Tumor necrosis factor receptor superfamily member 8	TNFRSF8	2	173
P21781	Fibroblast growth factor 7 (FGF-7) (Heparin-binding growth factor 7) (HBGF-7) (Keratinocyte growth factor)	FGF7	2	171					Administration of FGF7 in old mice increases the total number of thymocytes and early T-cell progenitors in the thymus		22555975
Q6YHK3	CD109 antigen	CD109	2	170
P56470	Galectin-4 (Gal-4) (Antigen NY-CO-27) (L-36 lactose-binding protein) (L36LBP) (Lactose-binding lectin 4)	LGALS4	2	165					Gene expression of LGALS4 in blood is correlated with the presence of colorectal cancer		26993598
P40763	Signal transducer and activator of transcription 3 (Acute-phase response factor)	STAT3	2	163					In mice, the deletion of Stat3 in hematopoietic cells impairs mitochondrial function, enhances the production of reactive oxygen species, and shortens lifespan		22665934
Q9Y337	Kallikrein-5	KLK5	2	154
O60486	Plexin-C1	PLXNC1	2	153
P28906	Hematopoietic progenitor cell antigen CD34	CD34	2	153
P32004	Neural cell adhesion molecule L1	L1CAM	2	152
Q6UWV6	Ectonucleotide pyrophosphatase/phosphodiesterase family member 7	ENPP7	2	150
P12544	Granzyme A	GZMA	2	149
Q12884	Prolyl endopeptidase FAP	FAP	2	149
Q9BX93	Group XIIB secretory phospholipase A2-like protein	PLA2G12B	2	144
Q86UX2	Inter-alpha-trypsin inhibitor heavy chain H5	ITIH5	2	143
Q93084	Sarcoplasmic/endoplasmic reticulum calcium ATPase 3	ATP2A3	2	142
P00488	Coagulation factor XIII A chain	F13A1	2	141		82.86	NA
Q9GZZ8	Extracellular glycoprotein lacritin	LACRT	2	139
Q6UWY0	Arylsulfatase K (ASK) (EC 3.1.6.-) (Telethon sulfatase)	ARSK	2	138					ARSK expression is reduced in pancreatic islets from patients with type 1 diabetes		29671030
Q86UX7	Fermitin family homolog 3	FERMT3	2	138
O75347	Tubulin-specific chaperone A	TBCA	2	137
Q86SF2	N-acetylgalactosaminyltransferase 7	GALNT7	2	135
Q96LW7	Caspase recruitment domain-containing protein 19	CARD19	2	135
Q9UIB8	SLAM family member 5	CD84	2	134
Q9HCK4	Roundabout homolog 2	ROBO2	2	128
P16284	Platelet endothelial cell adhesion molecule	PECAM1	2	125		6.05	NA		PECAM1 expression is positively correlated with overall survival in patients with clear cell renal cell carcinoma		31850854
Q16778	Histone H2B type 2-E	H2BC21	2	125
Q86VH4	Leucine-rich repeat transmembrane neuronal protein 4	LRRTM4	2	125
Q9HD43	Receptor-type tyrosine-protein phosphatase H	PTPRH	2	125
Q86UL8	Membrane-associated guanylate kinase, WW and PDZ domain-containing protein 2	MAGI2	2	124
Q8N9N2	Activating signal cointegrator 1 complex subunit 1 (ASC-1 complex subunit p50) (Trip4 complex subunit p50)	ASCC1	2	123					More severe disease in rheumatoid arthritis patients is associated with a truncated variant of ASCC1		26503956
Q9H3T3	Semaphorin-6B	SEMA6B	2	123
O75821	Eukaryotic translation initiation factor 3 subunit G (eIF3g) (Eukaryotic translation initiation factor 3 RNA-binding subunit) (eIF-3 RNA-binding subunit) (Eukaryotic translation initiation factor 3 subunit 4) (eIF-3-delta) (eIF3 p42) (eIF3 p44)	EIF3G	2	121					Higher expression of Eif3g is associated with self-renewal maintenance in mouse embryonic stem cells		26671762
P55058	Phospholipid transfer protein	PLTP	2	120		31.92	NA
Q15555	Microtubule-associated protein RP/EB family member 2	MAPRE2	2	114
P48357	Leptin receptor	LEPR	2	112
P60953	Cell division control protein 42 homolog	CDC42	2	112
Q01995	Transgelin	TAGLN	2	112
P01042	Kininogen-1	KNG1	2	110		3940	9.4
O76083	High affinity cGMP-specific 3',5'-cyclic phosphodiesterase 9A	PDE9A	2	109
O75015	Low affinity immunoglobulin gamma Fc region receptor III-B	FCGR3B	2	108
P11021	Endoplasmic reticulum chaperone BiP	HSPA5	2	108
O75173	A disintegrin and metalloproteinase with thrombospondin motifs 4	ADAMTS4	2	103
P15428	15-hydroxyprostaglandin dehydrogenase [NAD(+)] (15-PGDH) (EC 1.1.1.141) (Prostaglandin dehydrogenase 1) (Short chain dehydrogenase/reductase family 36C member 1)	HPGD	2	97					Conditionally deleting Hgpd in mouse regulatory T cells causes local visceral adipose tissue inflammation and systemic insulin resistance		31027998
P22749	Granulysin	GNLY	2	96
Q30KQ4	Beta-defensin 116	DEFB116	2	96
Q9UBN6	Tumor necrosis factor receptor superfamily member 10D	TNFRSF10D	2	95
O43866	CD5 antigen-like	CD5L	2	91		43.72	NA
O60259	Kallikrein-8	KLK8	2	90
Q9BZM4	UL16-binding protein 3	ULBP3	2	85
P02774	Vitamin D-binding protein	GC	2	82		840	59.6
P11684	Uteroglobin	SCGB1A1	2	81
Q16629	Serine/arginine-rich splicing factor 7 (Splicing factor 9G8) (Splicing factor, arginine/serine-rich 7)	SRSF7	2	80					Lung and colon cancer tissues overexpress SRSF7 and, in vitro, inhibiting SRSF7 promotes the apoptosis of cancer cells		29556298
Q14247	Src substrate cortactin	CTTN	2	80
Q9ULX7	Carbonic anhydrase 14	CA14	2	80
P26038	Moesin	MSN	2	78
P04211	Immunoglobulin lambda variable 7-43	IGLV7-43	2	77
P14927	Cytochrome b-c1 complex subunit 7	UQCRB	2	76
Q8WZ42	Titin	TTN	2	75
P08887	Interleukin-6 receptor subunit alpha	IL6R	2	72
Q96QR1	Secretoglobin family 3A member 1	SCGB3A1	2	72
Q9Y5I4	Protocadherin alpha-C2 (PCDH-alpha-C2)	PCDHAC2	2	71					The second most differentially expressed gene between long-lived, glycine-treated nematodes and control, blank-treated nematodes is cdh-10 (worm ortholog of PCDHAC2 and PCDHB2)		30845140
Q9ULT6	E3 ubiquitin-protein ligase ZNRF3	ZNRF3	2	71
Q8IXB1	DnaJ homolog subfamily C member 10	DNAJC10	2	68
O14836	Tumor necrosis factor receptor superfamily member 13B	TNFRSF13B	2	67
P35609	Alpha-actinin-2	ACTN2	2	67
P10909	Clusterin	CLU	2	66		2620	14.3
O43424	Glutamate receptor ionotropic, delta-2	GRID2	2	66
O00533	Neural cell adhesion molecule L1-like protein	CHL1	2	65
Q13510	Acid ceramidase (AC) (ACDase) (Acid CDase) (EC 3.5.1.23)	ASAH1	2	64					Mice harboring homozygous mutations in Asah1 die prematurely, accumulate ceramide, and exhibit an infiltration of macrophages in various organs		23681708
P11686	Surfactant protein C	SFTPC	2	64
P22792	Carboxypeptidase N subunit 2	CPN2	2	62		43.665	NA
P09326	CD48 antigen	CD48	2	62
Q9NQ76	Matrix extracellular phosphoglycoprotein	MEPE	2	62
P50895	Basal cell adhesion molecule	BCAM	2	60
Q06481	Amyloid-like protein 2 (APLP-2) (APPH) (Amyloid protein homolog) (CDEI box-binding protein) (CDEBP)	APLP2	2	58					Female mice deficient in Aplp2 exhibit fewer age-related motor function impairments compared to wild-type littermates		30362021
P61278	Somatostatin (Growth hormone release-inhibiting factor) [Cleaved into: Somatostatin-28; Somatostatin-14 (SST-14); Neuronostatin (NST)]	SST	2	56					Levels of amyloid beta peptide 42 are increased in mice lacking Sst		15778722
P20023	Complement receptor type 2	CR2	2	56
P55259	Pancreatic secretory granule membrane major glycoprotein GP2	GP2	2	55
Q8TE58	A disintegrin and metalloproteinase with thrombospondin motifs 15	ADAMTS15	2	54
P13521	Secretogranin-2	SCG2	2	52
P55056	Apolipoprotein C-IV	APOC4	2	49		62.83	NA
O75339	Cartilage intermediate layer protein 1 (CILP-1) (Cartilage intermediate-layer protein) [Cleaved into: Cartilage intermediate layer protein 1 C1; Cartilage intermediate layer protein 1 C2]	CILP	2	49					The concentration of CILP in articular cartilage is lower in young individuals		9722583
Q8TE57	A disintegrin and metalloproteinase with thrombospondin motifs 16	ADAMTS16	2	47
P10619	Lysosomal protective protein (EC 3.4.16.5) (Carboxypeptidase C) (Carboxypeptidase L) (Cathepsin A) (Protective protein cathepsin A) (PPCA) (Protective protein for beta-galactosidase) [Cleaved into: Lysosomal protective protein 32 kDa chain; Lysosomal protective protein 20 kDa chain]	CTSA	2	46					Mice lacking Ctsa die prematurely and exhibit severe organ dysfunction		7590240
O76096	Cystatin-F	CST7	2	41
P28482	Mitogen-activated protein kinase 1 (MAP kinase 1) (MAPK 1) (EC 2.7.11.24) (ERT1) (Extracellular signal-regulated kinase 2) (ERK-2) (MAP kinase isoform p42) (p42-MAPK) (Mitogen-activated protein kinase 2) (MAP kinase 2) (MAPK 2)	MAPK1	2	40					Somatic mutations in MAPK1 are frequently observed in squamous cell carcinomas		24390348
P02786	Transferrin receptor protein 1	TFRC	2	40
Q9NVD7	Alpha-parvin (Actopaxin) (CH-ILKBP) (Calponin-like integrin-linked kinase-binding protein) (Matrix-remodeling-associated protein 2)	PARVA	2	39					PARVA levels are elevated in breast cancer and are associated with poor patient outcomes		30804457
P25189	Myelin protein P0 (Myelin peripheral protein) (MPP) (Myelin protein zero)	MPZ	2	38					Late-onset axonal neuropathy and early hearing loss are associated with a mutation in MPZ		27774063
P01270	Parathyroid hormone	PTH	2	38
Q9GZV9	Fibroblast growth factor 23	FGF23	2	37
P28074	Proteasome subunit beta type-5	PSMB5	2	36
Q92575	UBX domain-containing protein 4	UBXN4	2	36
P02818	Osteocalcin	BGLAP	2	35
Q8TBM8	DnaJ homolog subfamily B member 14	DNAJB14	2	35
P45983	Mitogen-activated protein kinase 8	MAPK8	2	34
Q9NS85	Carbonic anhydrase-related protein 10 (Carbonic anhydrase-related protein X) (CA-RP X) (CARP X) (Cerebral protein 15)	CA10	2	33					CA10 is one of 15 hub genes making up a LASSO model that can predict the occurence of Alzheimer's disease with a high accuracy		31816601
Q02383	Semenogelin-2 (Semenogelin II) (SGII)	SEMG2	2	33					The DNA methylation status of SEMG2 is associated with relapse-free survival in lung adenocarcinoma patients		29713243
O00469	Procollagen-lysine,2-oxoglutarate 5-dioxygenase 2	PLOD2	2	32
Q9ULZ9	Matrix metalloproteinase-17	MMP17	2	32
P09486	SPARC (Basement-membrane protein 40) (BM-40) (Osteonectin) (ON) (Secreted protein acidic and rich in cysteine)	SPARC	2	31					Flies heterozygous for SPARC live longer and are protected from age-related cardiac dysfunction		29032244
Q14C87	Transmembrane protein 132D	TMEM132D	2	30
Q8TEY5	Cyclic AMP-responsive element-binding protein 3-like protein 4 (cAMP-responsive element-binding protein 3-like protein 4) (Androgen-induced basic leucine zipper protein) (AIbZIP) (Attaching to CRE-like 1) (ATCE1) (Cyclic AMP-responsive element-binding protein 4) (CREB-4) (cAMP-responsive element-binding protein 4) (Transcript induced in spermiogenesis protein 40) (Tisp40) (hJAL) [Cleaved into: Pr…	CREB3L4	2	29					Compared to wild-type mice, aged mice deficient in Creb3l4 exhibit adiposity, weight gain, reduced insulin sensitivity, and worse glucose tolerance		26302066
P48059	LIM and senescent cell antigen-like-containing domain protein 1	LIMS1	2	29
Q16762	Thiosulfate sulfurtransferase	TST	2	27
P11597	Cholesteryl ester transfer protein	CETP	2	26
Q9NRN5	Olfactomedin-like protein 3 (HNOEL-iso) (hOLF44)	OLFML3	2	25					A mutation in OLFML3 is associated with glaucoma and goniodysgenesis in Border Collie dogs		30696701
P07307	Asialoglycoprotein receptor 2	ASGR2	2	25
Q14498	RNA-binding protein 39	RBM39	2	25
P16930	Fumarylacetoacetase	FAH	2	22
O95479	GDH/6PGL endoplasmic bifunctional protein [Includes: Hexose-6-phosphate dehydrogenase	H6PD	2	21
P78504	Protein jagged-1	JAG1	2	19
Q9H6B4	CXADR-like membrane protein (Adipocyte adhesion molecule) (Coxsackie- and adenovirus receptor-like membrane protein) (CAR-like membrane protein)	CLMP	2	18					Transgenic mice with aP2 promoter-driven Clmp are protected from both obesity and diabetes		26956488
A6NGN9	IgLON family member 5	IGLON5	2	18
P15515	Histatin-1	HTN1	2	18
Q9Y2Y8	Proteoglycan 3	PRG3	2	18
P42127	Agouti-signaling protein (ASP) (Agouti switch protein)	ASIP	2	17					A genetic variant of ASIP is associated with melanoma and Parkinson's disease risk		24439955
O60234	Glia maturation factor gamma	GMFG	2	17
P13501	C-C motif chemokine 5 (EoCP) (Eosinophil chemotactic cytokine) (SIS-delta) (Small-inducible cytokine A5) (T cell-specific protein P228) (TCP228) (T-cell-specific protein RANTES) [Cleaved into: RANTES(3-68); RANTES(4-68)]	CCL5	2	15	✓				CCL5 gene expression in breast tumors positively correlates with overall survival in breast cancer patients		31921621
P42892	Endothelin-converting enzyme 1 (ECE-1) (EC 3.4.24.71)	ECE1	2	15					Hyperphosphatemia upregulates the expression of aortic ECE1 and induces cellular senescence		28857396
P31146	Coronin-1A	CORO1A	2	15
Q6P387	Uncharacterized protein C16orf46	C16orf46	2	15
Q9UBU3	Appetite-regulating hormone	GHRL	2	15
Q8IW41	MAP kinase-activated protein kinase 5	MAPKAPK5	2	14
Q9H6X2	Anthrax toxin receptor 1	ANTXR1	2	14
Q9Y2G5	GDP-fucose protein O-fucosyltransferase 2	POFUT2	2	14
O00585	C-C motif chemokine 21	CCL21	2	13
Q5JZY3	Ephrin type-A receptor 10	EPHA10	2	12
Q15256	Receptor-type tyrosine-protein phosphatase R	PTPRR	2	11
Q6Q788	Apolipoprotein A-V	APOA5	2	10
Q6ZQQ6	WD repeat-containing protein 87	WDR87	2	10
Q99829	Copine-1 (Chromobindin 17) (Copine I)	CPNE1	2	9					Multi-lineage differentiation potential and proliferation are decreased in mouse hippocampal neural stem cells lacking Cpne1		29101038
O95407	Tumor necrosis factor receptor superfamily member 6B	TNFRSF6B	2	9
P01566	Interferon alpha-10	IFNA10	2	9
Q13093	Platelet-activating factor acetylhydrolase	PLA2G7	2	9
Q96LR4	Chemokine-like protein TAFA-4	TAFA4	2	9
P11717	Cation-independent mannose-6-phosphate receptor	IGF2R	2	8		4.145	NA
P43403	Tyrosine-protein kinase ZAP-70 (EC 2.7.10.2) (70 kDa zeta-chain associated protein) (Syk-related tyrosine kinase)	ZAP70	2	8					Mice harboring a mutation in Zap70 develop chronic autoimmune arthritis		14647385
A6NH11	Glycolipid transfer protein domain-containing protein 2	GLTPD2	2	7
Q15738	Sterol-4-alpha-carboxylate 3-dehydrogenase, decarboxylating	NSDHL	2	7
Q16674	Melanoma-derived growth regulatory protein	MIA	2	7
P01275	Glucagon [Cleaved into: Glicentin; Glicentin-related polypeptide (GRPP); Oxyntomodulin (OXM) (OXY); Glucagon; Glucagon-like peptide 1 (GLP-1) (Incretin hormone); Glucagon-like peptide 1(7-37) (GLP-1(7-37)); Glucagon-like peptide 1(7-36) (GLP-1(7-36)); Glucagon-like peptide 2 (GLP-2)]	GCG	2	5					Mice flown aboard the International Space Station exhibit an accumulation of abnormal lipids and a downregulation of Gcg in liver		31844325
P27361	Mitogen-activated protein kinase 3 (MAP kinase 3) (MAPK 3) (EC 2.7.11.24) (ERT2) (Extracellular signal-regulated kinase 1) (ERK-1) (Insulin-stimulated MAP2 kinase) (MAP kinase isoform p44) (p44-MAPK) (Microtubule-associated protein 2 kinase) (p44-ERK1)	MAPK3	2	5					The maturation of thymocytes is impaired in mice lacking Mapk3		10558995
Q99435	Protein kinase C-binding protein NELL2	NELL2	2	5
Q9ULV4	Coronin-1C	CORO1C	2	5
Q96PD5	N-acetylmuramoyl-L-alanine amidase	PGLYRP2	2	4		298.78	NA
P43490	Nicotinamide phosphoribosyltransferase (NAmPRTase) (Nampt) (EC 2.4.2.12) (Pre-B-cell colony-enhancing factor 1) (Pre-B cell-enhancing factor) (Visfatin)	NAMPT	2	4					Supplementing aged mice with extracellular vesicles containing Nampt derived from young mice extends lifespan and enhances wheel-running activity		31204283
Q8N695	Sodium-coupled monocarboxylate transporter 1 (Apical iodide transporter) (Electrogenic sodium monocarboxylate cotransporter) (Sodium iodide-related cotransporter) (Solute carrier family 5 member 8)	SLC5A8	2	4					SLC5A8 is frequently abnormally methylated in colon cancer cell lines and primary colon cancers		12829793
A0PJX4	Protein shisa-3 homolog	SHISA3	2	4
Q6Y288	Beta-1,3-glucosyltransferase	B3GLCT	2	4
Q8N6N7	Acyl-CoA-binding domain-containing protein 7	ACBD7	2	4
Q9UK99	F-box only protein 3	FBXO3	2	4
P33151	Cadherin-5	CDH5	2	3		30.875	NA
O43405	Cochlin	COCH	2	2
O15197	Ephrin type-B receptor 6	EPHB6	2	1
P20807	Calpain-3	CAPN3	2	1
P35030	Trypsin-3	PRSS3	2	1
P55083	Microfibril-associated glycoprotein 4	MFAP4	2	1
P59666	Neutrophil defensin 3	DEFA3	2	1
Q5VXI9	Lipase member N	LIPN	2	1
Q99706	Killer cell immunoglobulin-like receptor 2DL4	KIR2DL4	2	1
P80511	Protein S100-A12	S100A12	2	0		13.18	NA		Plasma levels of S100A12 are elevated in patients with diabetic retinopathy		26132777
Q08722	Leukocyte surface antigen CD47 (Antigenic surface determinant protein OA3) (Integrin-associated protein) (IAP) (Protein MER6) (CD antigen CD47)	CD47	2	0					In a mouse model of autoimmune nephritis, the genetic removal of Cd47 extends lifespan and ameliorates disease symptoms		26095930
O94907	Dickkopf-related protein 1 (Dickkopf-1) (Dkk-1) (hDkk-1) (SK)	DKK1	2	0					The loss of Dkk1 in mice enhances neurogenesis and improves parameters related to memory and behavior		23395445
A1E959	Odontogenic ameloblast-associated protein	ODAM	2	0
A6NHS7	MANSC domain-containing protein 4	MANSC4	2	0
C9JPQ9	Fibrinogen gamma chain	FGG	2	0
O00264	Membrane-associated progesterone receptor component 1	PGRMC1	2	0
O14944	Proepiregulin [Cleaved into: Epiregulin	EREG	2	0
O75880	Protein SCO1 homolog, mitochondrial	SCO1	2	0
P01569	Interferon alpha-5	IFNA5	2	0
P01574	Interferon beta	IFNB1	2	0
P0C0S5	Histone H2A.Z	H2AZ1	2	0
P0CG05	Immunoglobulin lambda constant 2	IGLC2	2	0
P12036	Neurofilament heavy polypeptide	NEFH	2	0
P16671	Platelet glycoprotein 4	CD36	2	0
P43631	Killer cell immunoglobulin-like receptor 2DS2	KIR2DS2	2	0
Q10588	ADP-ribosyl cyclase/cyclic ADP-ribose hydrolase 2	BST1	2	0
Q3ZCW2	Galectin-related protein	LGALSL	2	0
Q5VY43	Platelet endothelial aggregation receptor 1	PEAR1	2	0
Q6P4A8	Phospholipase B-like 1	PLBD1	2	0
Q8NFQ8	Torsin-1A-interacting protein 2	TOR1AIP2	2	0
Q8NI22	Multiple coagulation factor deficiency protein 2	MCFD2	2	0
Q8TD33	Secretoglobin family 1C member 1	SCGB1C1	2	0
Q96PQ0	VPS10 domain-containing receptor SorCS2 [Cleaved into: SorCS2 122 kDa chain; SorCS2 104 kDa chain; SorCS2 18 kDa chain]	SORCS2	2	0
Q9GZX6	Interleukin-22	IL22	2	0
Q9Y5Q6	Insulin-like peptide INSL5	INSL5	2	0
Q9Y6J6	Potassium voltage-gated channel subfamily E member 2	KCNE2	2	0
Q9Y6N7	Roundabout homolog 1	ROBO1	2	0
P04085	Platelet-derived growth factor subunit A (PDGF subunit A) (PDGF-1) (Platelet-derived growth factor A chain) (Platelet-derived growth factor alpha polypeptide)	PDGFA	1	876					Imflammaging marker; compared to non-osteoporotic bone tissue, PDGFA is downregulated in bone tissue derived from women with osteoporosis	✓	37691946, 35237926, 18074071
P01127	Platelet-derived growth factor subunit B (PDGF subunit B) (PDGF-2) (Platelet-derived growth factor B chain) (Platelet-derived growth factor beta polypeptide) (Proto-oncogene c-Sis) (Becaplermin)	PDGFB	1	533					Imflammaging marker;Pdgfb is upregulated in aged mouse brain endothelial cells	✓	37691946, 35237926, 32234477
O00626	C-C motif chemokine 22	CCL22	1	326					Imflammaging marker	✓	37691946, 35237926
Q9UEF7	Klotho	KL	1	12					Longevity protein	✓	35566540, 36970731
P02753	Retinol-binding protein 4	RET4	1	706		1450.7	31.5321	✓
P08709	Coagulation factor VII	F7	1	460	✓	19.33	34	✓
P01834	Immunoglobulin kappa constant	IGKC	1	388		100411	39.2192	✓
P02747	Complement C1q subcomponent subunit C	C1QC	1	347		379.611	19.8487	✓
P02656	Apolipoprotein C-III	APOC3	1	283	✓	3082.57	36.3155	✓
P06276	Cholinesterase	CHLE	1	214		32.3248	28.2416	✓
P11279	Lysosome-associated membrane glycoprotein 1 *	LAMP1	1	170		9.5	27	✓
P07225	Vitamin K-dependent protein S	PROS	1	86		73.5716	29.5261	✓
P00751	Complement factor B	CFAB	1	85		1005.01	29.8286	✓
Q96IY4	Carboxypeptidase B2	CPB2	1	71		86.99	28	✓
Q14574	Desmocollin-3	DSC3	1	22		2.37	27	✓
P60763	Ras-related C3 botulinum toxin substrate 3	RAC3	1	1114
P63267	Actin, gamma-enteric smooth muscle	ACTG2	1	1110
P63279	SUMO-conjugating enzyme UBC9 (EC 2.3.2.-) (RING-type E3 SUMO transferase UBC9) (SUMO-protein ligase) (Ubiquitin carrier protein 9) (Ubiquitin carrier protein I) (Ubiquitin-conjugating enzyme E2 I) (Ubiquitin-protein ligase I) (p18)	UBE2I	1	1082					Ablating Ube2i in mouse oocytes causes female infertility		31704792
P62805	Histone H4	H4C1	1	1082
O00151	PDZ and LIM domain protein 1	PDLIM1	1	1076
P04430	Immunoglobulin kappa variable 1-16	IGKV1-16	1	1061
P00387	NADH-cytochrome b5 reductase 3	CYB5R3	1	1034
P11169	Solute carrier family 2, facilitated glucose transporter member 3	SLC2A3	1	1027
Q9BQG2	Peroxisomal NADH pyrophosphatase NUDT12 (EC 3.6.1.22) (Nucleoside diphosphate-linked moiety X motif 12) (Nudix motif 12)	NUDT12	1	1025					A comparative analysis of multiple different avian genomes identified NUDT12 and other genes to be uniquely associated with the long-lived red-crowned crane		31940721
P68363	Tubulin alpha-1B chain	TUBA1B	1	1022
Q75N90	Fibrillin-3 [Cleaved into: Fibrillin-3 C-terminal peptide]	FBN3	1	1016
P68371	Tubulin beta-4B chain	TUBB4B	1	1013
P32121	Beta-arrestin-2	ARRB2	1	1012
P62993	Growth factor receptor-bound protein 2	GRB2	1	971
P14649	Myosin light chain 6B	MYL6B	1	965
P23560	Brain-derived neurotrophic factor (BDNF) (Abrineurin) [Cleaved into: BDNF precursor form (ProBDNF)]	BDNF	1	962	✓				In a mouse model of Huntington's disease, treatment with human mesenchymal stem cells that overexpress BDNF increases lifespan and enhances neurogenesis-like activity		26765769
P62306	Small nuclear ribonucleoprotein F	SNRPF	1	949
P07738	Bisphosphoglycerate mutase (BPGM) (EC 5.4.2.4) (2,3-bisphosphoglycerate mutase, erythrocyte) (2,3-bisphosphoglycerate synthase) (EC 5.4.2.11) (2,3-diphosphoglycerate mutase) (DPGM) (BPG-dependent PGAM)	BPGM	1	947					Blood gene expression levels of BPGM are associated with a specific sepsis endotype		28864056
P08684	Cytochrome P450 3A4	CYP3A4	1	945
P30520	Adenylosuccinate synthetase isozyme 2 (AMPSase 2) (AdSS 2) (EC 6.3.4.4) (Adenylosuccinate synthetase, acidic isozyme) (Adenylosuccinate synthetase, liver isozyme) (L-type adenylosuccinate synthetase) (IMP--aspartate ligase 2)	ADSS2	1	940					Inhibition of ADSS2 impairs glucose-stimulated insulin secretion in an insulinoma cell line		26411681
P09172	Dopamine beta-hydroxylase	DBH	1	938
P10828	Thyroid hormone receptor beta	THRB	1	934
P62081	Small ribosomal subunit protein eS7	RPS7	1	934
P27352	Cobalamin binding intrinsic factor	CBLIF	1	933
P55075	Fibroblast growth factor 8 (FGF-8) (Androgen-induced growth factor) (AIGF) (Heparin-binding growth factor 8) (HBGF-8)	FGF8	1	928					FGF8 gene expression is upregulated during regeneration in salamanders		11555861
P62820	Ras-related protein Rab-1A	RAB1A	1	922
P08758	Annexin A5	ANXA5	1	910
P05937	Calbindin	CALB1	1	908
P26436	Acrosomal protein SP-10	ACRV1	1	908
Q9Y4C0	Neurexin-3	NRXN3	1	902
Q05315	Galectin-10	CLC	1	900
P22681	E3 ubiquitin-protein ligase CBL (EC 2.3.2.27) (Casitas B-lineage lymphoma proto-oncogene) (Proto-oncogene c-Cbl) (RING finger protein 55) (RING-type E3 ubiquitin transferase CBL) (Signal transduction protein CBL)	CBL	1	897					Neuronal knockdown of Cbl via RNAi shortens lifespan and increases sensitivity to starvation or oxidative stress in Drosophila melanogaster		22778134
P37837	Transaldolase	TALDO1	1	890
P60709	Actin, cytoplasmic 1	ACTB	1	889
P23352	Anosmin-1 (Adhesion molecule-like X-linked) (Kallmann syndrome protein)	ANOS1	1	888					Serum levels of ANOS1 are elevated in patients with gastric cancer compared to healthy controls		31377880
P31948	Stress-induced-phosphoprotein 1 (STI1) (Hsc70/Hsp90-organizing protein) (Hop) (Renal carcinoma antigen NY-REN-11) (Transformation-sensitive protein IEF SSP 3521)	STIP1	1	885					Transgenic nematodes deficient in sti-1 (worm ortholog of STIP1) have a shorter lifespan and are less resistant to heat stress		19467242
P13929	Beta-enolase	ENO3	1	882
P22352	Glutathione peroxidase 3	GPX3	1	878		118.8	NA
P49336	Cyclin-dependent kinase 8	CDK8	1	876		1.16	54
P68104	Elongation factor 1-alpha 1	EEF1A1	1	871
Q13822	Autotaxin	ENPP2	1	867
Q14749	Glycine N-methyltransferase	GNMT	1	860
P61160	Actin-related protein 2	ACTR2	1	856
O14960	Leukocyte cell-derived chemotaxin-2	LECT2	1	854
P53674	Beta-crystallin B1	CRYBB1	1	852
P52943	Cysteine-rich protein 2	CRIP2	1	851
P48736	Phosphatidylinositol 4,5-bisphosphate 3-kinase catalytic subunit gamma isoform (PI3-kinase subunit gamma) (PI3K-gamma) (PI3Kgamma) (PtdIns-3-kinase subunit gamma) (EC 2.7.1.153) (Phosphatidylinositol 4,5-bisphosphate 3-kinase 110 kDa catalytic subunit gamma) (PtdIns-3-kinase subunit p110-gamma) (p110gamma) (Phosphoinositide-3-kinase catalytic gamma polypeptide) (Serine/threonine protein kinase PI…	PIK3CG	1	850					The inhibition of Pik3cg in a mouse model of systemic lupus erythematosus mitigates disease systems and extends lifespan		24935930
P18428	Lipopolysaccharide-binding protein	LBP	1	847
P10600	Transforming growth factor beta-3 proprotein [Cleaved into: Latency-associated peptide	TGFB3	1	845
P06400	Retinoblastoma-associated protein	RB1	1	844
P04062	Lysosomal acid glucosylceramidase	GBA1	1	843
P04440	HLA class II histocompatibility antigen, DP beta 1 chain	HLA-DPB1	1	841
P00492	Hypoxanthine-guanine phosphoribosyltransferase	HPRT1	1	840
P09668	Pro-cathepsin H [Cleaved into: Cathepsin H mini chain; Cathepsin H	CTSH	1	840
P09529	Inhibin beta B chain	INHBB	1	839
P07988	Pulmonary surfactant-associated protein B	SFTPB	1	838
P47929	Galectin-7	LGALS7	1	836
P69905	Hemoglobin subunit alpha	HBA1	1	830		197.085	NA
P30085	UMP-CMP kinase	CMPK1	1	830
O75106	Amine oxidase [copper-containing] 2	AOC2	1	827
P05000	Interferon omega-1	IFNW1	1	826
P51452	Dual specificity protein phosphatase 3	DUSP3	1	818
P61224	Ras-related protein Rap-1b	RAP1B	1	816
P61247	Small ribosomal subunit protein eS1	RPS3A	1	816
P05412	Transcription factor Jun	JUN	1	814
Q9Y508	E3 ubiquitin-protein ligase RNF114	RNF114	1	814
P62873	Guanine nucleotide-binding protein G	GNB1	1	812
P31949	Protein S100-A11 (Calgizzarin) (Metastatic lymph node gene 70 protein) (MLN 70) (Protein S100-C) (S100 calcium-binding protein A11) [Cleaved into: Protein S100-A11, N-terminally processed]	S100A11	1	811					Compared to patients with osteoarthritis, S100A11 in synovial tissue is upregulated in patients with rheumatoid arthritis		28446208
P61026	Ras-related protein Rab-10	RAB10	1	809
P40261	Nicotinamide N-methyltransferase	NNMT	1	804
P62937	Peptidyl-prolyl cis-trans isomerase A	PPIA	1	804
P04843	Dolichyl-diphosphooligosaccharide--protein glycosyltransferase subunit 1	RPN1	1	801
Q08334	Interleukin-10 receptor subunit beta	IL10RB	1	801
P61158	Actin-related protein 3	ACTR3	1	799
Q99895	Chymotrypsin-C	CTRC	1	799
P14770	Platelet glycoprotein IX	GP9	1	798
P25942	Tumor necrosis factor receptor superfamily member 5	CD40	1	794	✓
Q9H3H3	UPF0696 protein C11orf68 (Basophilic leukemia-expressed protein Bles03) (Protein p5326)	C11orf68	1	791					C11orf68 is upregulated in various human cancer specimens		26427334
P04180	Phosphatidylcholine-sterol acyltransferase	LCAT	1	788		105.95	NA
O60507	Protein-tyrosine sulfotransferase 1	TPST1	1	788
P47756	F-actin-capping protein subunit beta	CAPZB	1	785
P63098	Calcineurin subunit B type 1	PPP3R1	1	785
Q06418	Tyrosine-protein kinase receptor TYRO3	TYRO3	1	785
P24863	Cyclin-C (SRB11 homolog) (hSRB11)	CCNC	1	783					The immunoreactivity of CCNC is elevated in neurons and astrocytes in Alzheimer's disease		12600719
Q8WUW1	Protein BRICK1	BRK1	1	783
ADM	#Н/Д	#Н/Д	1	782
Q07065	Cytoskeleton-associated protein 4	CKAP4	1	780
P13497	Bone morphogenetic protein 1	BMP1	1	776
P16234	Platelet-derived growth factor receptor alpha	PDGFRA	1	775
P05771	Protein kinase C beta type (PKC-B) (PKC-beta) (EC 2.7.11.13)	PRKCB	1	772					The gene expression of PRKCB is altered in whole blood derived from patients with Alzheimer's disease		26510741
Q9UKY0	Prion-like protein doppel	PRND	1	772
Q13316	Dentin matrix acidic phosphoprotein 1	DMP1	1	769
P20701	Integrin alpha-L	ITGAL	1	766
P17181	Interferon alpha/beta receptor 1	IFNAR1	1	765
O15144	Actin-related protein 2/3 complex subunit 2	ARPC2	1	758
P26718	NKG2-D type II integral membrane protein	KLRK1	1	758
P19404	NADH dehydrogenase [ubiquinone] flavoprotein 2, mitochondrial	NDUFV2	1	756
P61916	NPC intracellular cholesterol transporter 2 (Epididymal secretory protein E1) (Human epididymis-specific protein 1) (He1) (Niemann-Pick disease type C2 protein)	NPC2	1	753					Mutant mice expressing little to no levels of Npc2 die prematurely and have Niemann–Pick C disease		15071184
P36888	Receptor-type tyrosine-protein kinase FLT3	FLT3	1	749		0.69	15
P61266	Syntaxin-1B	STX1B	1	748
P00441	Superoxide dismutase [Cu-Zn]	SOD1	1	744
P62158	Calmodulin-2	CALM2	1	744
O00292	Left-right determination factor 2	LEFTY2	1	742
P68871	Hemoglobin subunit beta	HBB	1	740
O14558	Heat shock protein beta-6	HSPB6	1	732
P07437	Tubulin beta chain	TUBB	1	732
Q8NBZ7	UDP-glucuronic acid decarboxylase 1	UXS1	1	727
P60880	Synaptosomal-associated protein 25	SNAP25	1	726
Q00341	Vigilin (High density lipoprotein-binding protein) (HDL-binding protein)	HDLBP	1	722					Endothelial cells, macrophages, and smooth muscle cells from human atherosclerotic lesions express HDLBP		9409201
P09466	Glycodelin	PAEP	1	722
Q04756	Hepatocyte growth factor activator	HGFAC	1	722
Q92692	Nectin-2 (Herpes virus entry mediator B) (Herpesvirus entry mediator B) (HveB) (Nectin cell adhesion molecule 2) (Poliovirus receptor-related protein 2) (CD antigen CD112)	NECTIN2	1	721					A single nucleotide polymorphism in NECTIN2 is associated with human longevity		30299504
P12270	Nucleoprotein TPR	TPR	1	720
Q17RW2	Collagen alpha-1	COL24A1	1	719
Q9ULW5	Ras-related protein Rab-26	RAB26	1	719
P58658	Protein eva-1 homolog C	EVA1C	1	713
Q04828	Aldo-keto reductase family 1 member C1	AKR1C1	1	712
P12034	Fibroblast growth factor 5	FGF5	1	709
Q01518	Adenylyl cyclase-associated protein 1	CAP1	1	707
Q92823	Neuronal cell adhesion molecule	NRCAM	1	701
Q16644	MAP kinase-activated protein kinase 3	MAPKAPK3	1	697
P07737	Profilin-1	PFN1	1	694
P47755	F-actin-capping protein subunit alpha-2	CAPZA2	1	692
O95319	CUGBP Elav-like family member 2 (CELF-2) (Bruno-like protein 3) (CUG triplet repeat RNA-binding protein 2) (CUG-BP2) (CUG-BP- and ETR-3-like factor 2) (ELAV-type RNA-binding protein 3) (ETR-3) (Neuroblastoma apoptosis-related RNA-binding protein) (hNAPOR) (RNA-binding protein BRUNOL-3)	CELF2	1	690					Hypermethylation of CELF2 is associated with poorer overall survival in breast cancer patients		31409895
P01854	Immunoglobulin heavy constant epsilon	IGHE	1	690
P11362	Fibroblast growth factor receptor 1	FGFR1	1	689
P30086	Phosphatidylethanolamine-binding protein 1	PEBP1	1	687
Q6IE38	Serine protease inhibitor Kazal-type 14	SPINK14	1	686
P00995	Serine protease inhibitor Kazal-type 1	SPINK1	1	684
Q00526	Cyclin-dependent kinase 3	CDK3	1	684
Q14112	Nidogen-2	NID2	1	683
P84157	Matrix-remodeling-associated protein 7	MXRA7	1	682
P13224	Platelet glycoprotein Ib beta chain	GP1BB	1	680
P43629	Killer cell immunoglobulin-like receptor 3DL1	KIR3DL1	1	680
O00159	Unconventional myosin-Ic	MYO1C	1	678
P07204	Thrombomodulin	THBD	1	675
Q9Y275	Tumor necrosis factor ligand superfamily member 13B	TNFSF13B	1	674
Q7Z4W2	Lysozyme-like protein 2	LYZL2	1	673
Q9BT09	Protein canopy homolog 3	CNPY3	1	671
P42331	Rho GTPase-activating protein 25 (Rho-type GTPase-activating protein 25)	ARHGAP25	1	670					The transendothelial migration of leukocytes is enhanced in Arhgap25-deficient mice		27566826
Q13642	Four and a half LIM domains protein 1	FHL1	1	669
P20138	Myeloid cell surface antigen CD33	CD33	1	666
P40189	Interleukin-6 receptor subunit beta	IL6ST	1	666
Q07079	Insulin-like growth factor-binding protein 5	Igfbp5	1	666
P50579	Methionine aminopeptidase 2	METAP2	1	663
P06309	Immunoglobulin kappa variable 2D-28	IGKV2D-28	1	659
P02814	Submaxillary gland androgen-regulated protein 3B	SMR3B	1	657
Q9UQP3	Tenascin-N	TNN	1	655
P52758	2-iminobutanoate/2-iminopropanoate deaminase	RIDA	1	654
P68431	Histone H3.1	H3C1	1	654
P19429	Troponin I, cardiac muscle	TNNI3	1	652
Q14257	Reticulocalbin-2	RCN2	1	650
P36871	Phosphoglucomutase-1	PGM1	1	648
P31151	Protein S100-A7	S100A7	1	646
P63000	Ras-related C3 botulinum toxin substrate 1	RAC1	1	646
P0C0P6	Neuropeptide S	NPS	1	645
P40926	Malate dehydrogenase, mitochondrial	MDH2	1	644
Q00532	Cyclin-dependent kinase-like 1	CDKL1	1	643
P04141	Granulocyte-macrophage colony-stimulating factor	CSF2	1	642	✓
P01861	Immunoglobulin heavy constant gamma 4	IGHG4	1	635		48046.6	46.112
P12314	High affinity immunoglobulin gamma Fc receptor I	FCGR1A	1	635
Q99832	T-complex protein 1 subunit eta	CCT7	1	635
Q16661	Guanylate cyclase activator 2B [Cleaved into: Guanylate cyclase C-activating peptide 2	GUCA2B	1	632
P09104	Gamma-enolase (EC 4.2.1.11) (2-phospho-D-glycerate hydro-lyase) (Enolase 2) (Neural enolase) (Neuron-specific enolase) (NSE)	ENO2	1	631					In glioblastoma cells lacking ENO1, shRNA silencing of ENO2 suppresses cellular growth, survival, and tumorigenic potential		22895339
O60494	Cubilin	CUBN	1	631
P17813	Endoglin	ENG	1	631
P55040	GTP-binding protein GEM (GTP-binding mitogen-induced T-cell protein) (RAS-like protein KIR)	GEM	1	628					Mice deficient in Gem are glucose intolerant and exhibit defective glucose-stimulated insulin secretion		22761801
P01877	Immunoglobulin heavy constant alpha 2	IGHA2	1	627		773.259	51.2475
Q15648	Mediator of RNA polymerase II transcription subunit 1	MED1	1	626
O43791	Speckle-type POZ protein	SPOP	1	625
O75354	Ectonucleoside triphosphate diphosphohydrolase 6	ENTPD6	1	625
P27469	G0/G1 switch protein 2	G0S2	1	624
P28290	Protein ITPRID2	ITPRID2	1	624
P00739	Haptoglobin-related protein	HPR	1	621
P43320	Beta-crystallin B2	CRYBB2	1	621
P17022	Zinc finger protein 18 (Heart development-specific gene 1 protein) (Zinc finger protein 535) (Zinc finger protein KOX11) (Zinc finger protein with KRAB and SCAN domains 6)	ZNF18	1	620					Mutations in ZNF18 are associated with autism and, in vitro, neuronal activity upregulates the expression of ZNF18		22511880
P04629	High affinity nerve growth factor receptor	NTRK1	1	620
B9A064	Immunoglobulin lambda-like polypeptide 5	IGLL5	1	618
Q06141	Regenerating islet-derived protein 3-alpha	REG3A	1	615
Q9UHN6	Inactive cell surface hyaluronidase CEMIP2	CEMIP2	1	615
P16471	Prolactin receptor	PRLR	1	608
P50991	T-complex protein 1 subunit delta	CCT4	1	607
P20839	Inosine-5'-monophosphate dehydrogenase 1	IMPDH1	1	605
P63302	Selenoprotein W	SELENOW	1	605
Q13253	Noggin	NOG	1	605
Q15742	NGFI-A-binding protein 2	NAB2	1	605
Q14213	Interleukin-27 subunit beta	EBI3	1	604
Q92888	Rho guanine nucleotide exchange factor 1 (115 kDa guanine nucleotide exchange factor) (p115-RhoGEF) (p115RhoGEF) (Sub1.5)	ARHGEF1	1	603					Patients deficient in ARHGEF1 due to compound heterozygous mutations exhibit a primary antibody deficiency		30521495
Q05D32	CTD small phosphatase-like protein 2	CTDSPL2	1	602
O00170	AH receptor-interacting protein	AIP	1	601
O00587	Beta-1,3-N-acetylglucosaminyltransferase manic fringe	MFNG	1	600
Q14012	Calcium/calmodulin-dependent protein kinase type 1	CAMK1	1	599
P36776	Lon protease homolog, mitochondrial (EC 3.4.21.53) (LONHs) (Lon protease-like protein) (LONP) (Mitochondrial ATP-dependent protease Lon) (Serine protease 15)	LONP1	1	596					Cultured fibroblast cells derived from long-lived Snell dwarf mice exhibit elevated levels of LONP1		31423721
Q16769	Glutaminyl-peptide cyclotransferase	QPCT	1	594
P49746	Thrombospondin-3	THBS3	1	593
P08590	Myosin light chain 3	MYL3	1	589
P62424	Large ribosomal subunit protein eL8	RPL7A	1	586
Q7Z4W1	L-xylulose reductase	DCXR	1	586
Q9NR55	Basic leucine zipper transcriptional factor ATF-like 3	BATF3	1	586
A5YKK6	CCR4-NOT transcription complex subunit 1	CNOT1	1	585
P20774	Mimecan	OGN	1	585
O00175	C-C motif chemokine 24	CCL24	1	584
O43684	Mitotic checkpoint protein BUB3	BUB3	1	583
P00451	Coagulation factor VIII	F8	1	583
P13489	Ribonuclease inhibitor	RNH1	1	579
Q9UHX3	Adhesion G protein-coupled receptor E2	ADGRE2	1	578
Q29980	MHC class I polypeptide-related sequence B	MICB	1	576
P00918	Carbonic anhydrase 2	CA2	1	574
A0M8Q6	Immunoglobulin lambda constant 7	IGLC7	1	572
C9JV77	Alpha-2-HS-glycoprotein	AHSG	1	570
Q9BY67	Cell adhesion molecule 1	CADM1	1	568
P62328	Thymosin beta-4	TMSB4X	1	567
Q9P1W8	Signal-regulatory protein gamma	SIRPG	1	566
P11465	Pregnancy-specific beta-1-glycoprotein 2	PSG2	1	565
Q9ULD2	Microtubule-associated tumor suppressor 1	MTUS1	1	565
P05114	Non-histone chromosomal protein HMG-14	HMGN1	1	563
P51460	Insulin-like 3	INSL3	1	563
O75144	ICOS ligand	ICOSLG	1	560
Q08188	Protein-glutamine gamma-glutamyltransferase E	TGM3	1	560
Q9BUZ4	TNF receptor-associated factor 4	TRAF4	1	559
Q92911	Sodium/iodide cotransporter	SLC5A5	1	558
Q6UW15	Regenerating islet-derived protein 3-gamma	REG3G	1	556
Q99497	Parkinson disease protein 7	PARK7	1	555
P52907	F-actin-capping protein subunit alpha-1	CAPZA1	1	552
O15037	Protein KHNYN	KHNYN	1	549
P61628	Lysozyme C	LYZ	1	549
P17301	Integrin alpha-2	ITGA2	1	548
P15086	Carboxypeptidase B	CPB1	1	547
Q13426	DNA repair protein XRCC4	XRCC4	1	547
P61204	ADP-ribosylation factor 3	ARF3	1	541
O75962	Triple functional domain protein	TRIO	1	535
P48735	Isocitrate dehydrogenase [NADP], mitochondrial	IDH2	1	533
Q8N5S9	Calcium/calmodulin-dependent protein kinase kinase 1	CAMKK1	1	533
Q9NZC2	Triggering receptor expressed on myeloid cells 2	TREM2	1	533
P04220|P01871	Ig mu heavy chain disease protein and Ig mu chain C	IGHM	1	532		9031.85	NA
Q8N8Q8	Cytochrome c oxidase assembly protein COX18, mitochondrial	COX18	1	531
P31371	Fibroblast growth factor 9	FGF9	1	530		15.63	42
P98161	Polycystin-1	PKD1	1	530
Q13478	Interleukin-18 receptor 1	IL18R1	1	528
Q14563	Semaphorin-3A	SEMA3A	1	524
Q8IZP7	Heparan-sulfate 6-O-sulfotransferase 3	HS6ST3	1	517
Q6ZMJ4	Interleukin-34	IL34	1	516
P50591	Tumor necrosis factor ligand superfamily member 10	TNFSF10	1	515
P52797	Ephrin-A3	EFNA3	1	515
Q14626	Interleukin-11 receptor subunit alpha	IL11RA	1	514
Q14145	Kelch-like ECH-associated protein 1	KEAP1	1	513
Q8IZF2	Adhesion G protein-coupled receptor F5	ADGRF5	1	512		2.465	NA		Mice lacking both Adgrf5 and Adgrl4 develop vascular defects and have a reduced lifespan		28806758
P19224	UDP-glucuronosyltransferase 1-6	UGT1A6	1	512
Q96GD4	Aurora kinase B	AURKB	1	510
Q9NVM6	DnaJ homolog subfamily C member 17	DNAJC17	1	506					A truncating mutation in DNAJC17 is associated with retinitis pigmentosa and hypogammaglobulinemia		26355662
Q14943	Killer cell immunoglobulin-like receptor 3DS1	KIR3DS1	1	506
P08637	Low affinity immunoglobulin gamma Fc region receptor III-A	FCGR3A	1	504
P54727	UV excision repair protein RAD23 homolog B (HR23B) (hHR23B) (XP-C repair-complementing complex 58 kDa protein) (p58)	RAD23B	1	499					Stress erythropoiesis is impaired in mice lacking Rad23b		23897431
P51888	Prolargin	PRELP	1	498
Q14392	Transforming growth factor beta activator LRRC32	LRRC32	1	498
Q92576	PHD finger protein 3	PHF3	1	498
Q9H7M9	V-type immunoglobulin domain-containing suppressor of T-cell activation	VSIR	1	498
P18136	Immunoglobulin kappa variable 3-20	IGKV3-20	1	495
P18206	Vinculin	VCL	1	495
Q13753	Laminin subunit gamma-2	LAMC2	1	495
O60243	Heparan-sulfate 6-O-sulfotransferase 1	HS6ST1	1	492
Q99593	T-box transcription factor TBX5	TBX5	1	492
P01621	Immunoglobulin kappa variable 3-20	IGKV3-20	1	491
P01624	Immunoglobulin kappa variable 3-15	IGKV3-15	1	490
P04207	Immunoglobulin kappa variable 3-15	IGKV3-15	1	490
P02458	Collagen alpha-1	COL2A1	1	489
P48060	Glioma pathogenesis-related protein 1	GLIPR1	1	488
P02654	Apolipoprotein C-I lipoprotein	APOC1	1	487		8100	6.1
Q15759	Mitogen-activated protein kinase 11	MAPK11	1	486
P19883	Follistatin (FS) (Activin-binding protein)	FST	1	481					In a mouse model of diabetes, overexpessing Fst in the pancreas extends lifespan, ameliorates diabetic symptoms, and reduces blood glucose levels		25676679
P01622	Immunoglobulin kappa variable 3-20	IGKV3-20	1	478
Q03154	Aminoacylase-1	ACY1	1	478
P30990	Neurotensin/neuromedin N [Cleaved into: Large neuromedin N	NTS	1	475
P22004	Bone morphogenetic protein 6	BMP6	1	473
Q15631	Translin	TSN	1	473
P00491	Purine nucleoside phosphorylase	PNP	1	472
P06310	Immunoglobulin kappa variable 2-30	IGKV2-30	1	472
Q8N6K0	Testis-expressed protein 29	TEX29	1	470					A DNA methylation signature that includes TEX29 and eight other genes can predict survival and recurence in lung adenocarcinoma patients		31788056
P01767	Immunoglobulin heavy variable 3-53	IGHV3-53	1	468
P04206	Immunoglobulin kappa variable 3-20	IGKV3-20	1	465
P04439	HLA class I histocompatibility antigen, A alpha chain	HLA-A	1	465
Q14242	P-selectin glycoprotein ligand 1 (PSGL-1) (Selectin P ligand) (CD antigen CD162)	SELPLG	1	464					Inhibiting Selplg accelerates wound healing in a mouse model of diabetes		30703358
Q02083	N-acylethanolamine-hydrolyzing acid amidase	NAAA	1	464
Q8NFT8	Delta and Notch-like epidermal growth factor-related receptor	DNER	1	464
Q9HCR9	Dual 3',5'-cyclic-AMP and -GMP phosphodiesterase 11A	PDE11A	1	463
P01766	Immunoglobulin heavy variable 3-13	IGHV3-13	1	461
P06311	Immunoglobulin kappa variable 3-20	IGKV3-20	1	461
Q9Y3E7	Charged multivesicular body protein 3 (Chromatin-modifying protein 3) (Neuroendocrine differentiation factor) (Vacuolar protein sorting-associated protein 24) (hVps24)	CHMP3	1	460					Deleting VPS24 (yeast ortholog of CHMP3) shortens chronological lifespan in Saccharomyces cerevisiae		20421943
P05783	Keratin, type I cytoskeletal 18 (Cell proliferation-inducing gene 46 protein) (Cytokeratin-18) (CK-18) (Keratin-18) (K18)	KRT18	1	460					A systematic search identifed KRT18 and several other proteins as candidate markers of frailty		30071357
P39687	Acidic leucine-rich nuclear phosphoprotein 32 family member A	ANP32A	1	459
Q15813	Tubulin-specific chaperone E (Tubulin-folding cofactor E)	TBCE	1	457					Mice homozygous for a missense mutation in Tbce develop progressive motor neuronopathy and die prematurely		12389029
Q8IYB5	Stromal membrane-associated protein 1	SMAP1	1	454					Deleting Smap1 in mice leads to the development of anemia and acute myeloid leukemia		23434593
O43663	Protein regulator of cytokinesis 1	PRC1	1	454
Q8N3H0	Chemokine-like protein TAFA-2	TAFA2	1	454
Q8N8U9	BMP-binding endothelial regulator protein	BMPER	1	453
P35052	Glypican-1 [Cleaved into: Secreted glypican-1]	GPC1	1	452					GPC1 levels decrease with age in human keratinocytes		31430521
P15151	Poliovirus receptor	PVR	1	452
P01616	Immunoglobulin kappa variable 2D-28	IGKV2D-28	1	451
P24844	Myosin regulatory light polypeptide 9	MYL9	1	449
P06731	Carcinoembryonic antigen-related cell adhesion molecule 5	CEACAM5	1	447	✓
Q8NBK3	Formylglycine-generating enzyme	SUMF1	1	445
Q96K49	Transmembrane protein 87B	TMEM87B	1	443					Depleting tmem87b in zebrafish causes cardiac hypoplasia		24694933
P45985	Dual specificity mitogen-activated protein kinase kinase 4	MAP2K4	1	442
Q04609	Glutamate carboxypeptidase 2	FOLH1	1	440
P29074	Tyrosine-protein phosphatase non-receptor type 4 (EC 3.1.3.48) (Protein-tyrosine phosphatase MEG1) (MEG) (PTPase-MEG1)	PTPN4	1	439					A poor prognosis in patients with rectal cancer is associated with a low expression level of PTPN4		31025789
Q12830	Nucleosome-remodeling factor subunit BPTF	BPTF	1	439
P01596	Immunoglobulin kappa variable 1-5	IGKV1-5	1	438
Q9UBL0	cAMP-regulated phosphoprotein 21	ARPP21	1	437
P22362	C-C motif chemokine 1	CCL1	1	435
P01609	Immunoglobulin kappa variable 1D-33	IGKV1D-33	1	433
P04433	Immunoglobulin kappa variable 3-11	IGKV3-11	1	432
P18135	Immunoglobulin kappa variable 3-20	IGKV3-20	1	432
P01602	Immunoglobulin kappa variable 1-5	IGKV1-5	1	431
P35579	Myosin-9	MYH9	1	430
Q86SJ2	Amphoterin-induced protein 2	AMIGO2	1	430
P01611	Immunoglobulin kappa variable 1D-12	IGKV1D-12	1	429
P01601	Immunoglobulin kappa variable 1D-16	IGKV1D-16	1	428
P01608	Immunoglobulin kappa variable 1D-33	IGKV1D-33	1	428
P42684	Tyrosine-protein kinase ABL2	ABL2	1	428
P05165	Propionyl-CoA carboxylase alpha chain, mitochondrial	PCCA	1	427
P01610	Immunoglobulin kappa variable 1-17	IGKV1-17	1	426
P06317	Immunoglobulin lambda variable 6-57	IGLV6-57	1	425
P01699	Immunoglobulin lambda variable 1-44	IGLV1-44	1	423
Q9Y4K0	Lysyl oxidase homolog 2	LOXL2	1	423
P01760	Immunoglobulin heavy variable 1-69	IGHV1-69	1	421
P59901	Leukocyte immunoglobulin-like receptor subfamily A member 4	LILRA4	1	421
A0A0B4J1V0	Immunoglobulin heavy variable 3-15	IGHV3-15	1	420
P07492	Gastrin-releasing peptide	GRP	1	420
P05556	Integrin beta-1	ITGB1	1	417
Q9HBL8	NmrA-like family domain-containing protein 1	NMRAL1	1	411
O15232	Matrilin-3	MATN3	1	409
P04208	Immunoglobulin lambda variable 1-47	IGLV1-47	1	409
Q6B8I1	Dual specificity protein phosphatase 13A	DUSP13A	1	409
Q15363	Transmembrane emp24 domain-containing protein 2	TMED2	1	408
O60506	Heterogeneous nuclear ribonucleoprotein Q	SYNCRIP	1	407
P49327	Fatty acid synthase	FASN	1	405
P23142	Fibulin-1	FBLN1	1	404		137.535	NA
P15848	Arylsulfatase B	ARSB	1	404
Q9BVH7	Alpha-N-acetylgalactosaminide alpha-2,6-sialyltransferase 5	ST6GALNAC5	1	403
Q9UPN3	Microtubule-actin cross-linking factor 1, isoforms 1/2/3/4/5	MACF1	1	402
Q9Y3C4	EKC/KEOPS complex subunit TPRKB	TPRKB	1	402
P09884	DNA polymerase alpha catalytic subunit	POLA1	1	400
O75882	Attractin	ATRN	1	397		126.13	NA
P81277	Prolactin-releasing peptide	PRLH	1	397
O95388	CCN family member 4	CCN4	1	396
Q15828	Cystatin-M	CST6	1	396
P05129	Protein kinase C gamma type	PRKCG	1	395
Q13506	NGFI-A-binding protein 1 (EGR-1-binding protein 1) (Transcriptional regulatory protein p54)	NAB1	1	394					Mice overexpressing Nab1 in the heart are resistant to induced cardiac hypertrophy		16025126
P06576	ATP synthase subunit beta, mitochondrial	ATP5F1B	1	394
A6NJS3	deleted	0	1	393
Q6EMK4	Vasorin	VASN	1	393
O95274	Ly6/PLAUR domain-containing protein 3	LYPD3	1	391
P46063	ATP-dependent DNA helicase Q1 (EC 3.6.4.12) (DNA helicase, RecQ-like type 1) (RecQ1) (DNA-dependent ATPase Q1) (RecQ protein-like 1)	RECQL	1	390					Breast cancer susceptibility is associated with mutations in RECQL		25915596
P01743	Immunoglobulin heavy variable 1-46	IGHV1-46	1	387
P01778	Immunoglobulin heavy variable 3-23	IGHV3-23	1	387
P43307	Translocon-associated protein subunit alpha	SSR1	1	387
O00408	cGMP-dependent 3',5'-cyclic phosphodiesterase (EC 3.1.4.17) (Cyclic GMP-stimulated phosphodiesterase) (CGS-PDE) (cGSPDE)	PDE2A	1	386					Pharmacological inhibition of Pde2a attenuates age-related cognitive impairment in rats		31521738
P04209	Immunoglobulin lambda variable 2-14	IGLV2-14	1	386
P25116	Proteinase-activated receptor 1	F2R	1	385
P09622	Dihydrolipoyl dehydrogenase, mitochondrial	DLD	1	381
P20849	Collagen alpha-1	COL9A1	1	379
P01603	Immunoglobulin kappa variable 1-33	IGKV1-33	1	375
P28827	Receptor-type tyrosine-protein phosphatase mu	PTPRM	1	375
P01600	Immunoglobulin kappa variable 1-39	IGKV1-39	1	371
P16422	Epithelial cell adhesion molecule	EPCAM	1	370
Q9UNW1	Multiple inositol polyphosphate phosphatase 1	MINPP1	1	368
P01768	Immunoglobulin heavy variable 3-30	IGHV3-30	1	367
P54764	Ephrin type-A receptor 4	EPHA4	1	367
Q7RTX0	Taste receptor type 1 member 3	TAS1R3	1	367
P56270	Myc-associated zinc finger protein (MAZI) (Pur-1) (Purine-binding transcription factor) (Serum amyloid A-activating factor-1) (SAF-1) (Transcription factor Zif87) (ZF87) (Zinc finger protein 801)	MAZ	1	366					The expression of MAZ is higher in pancreatic carcinoma tissues and is inversely correlated with patient survival		28008270
Q86VF7	Nebulin-related-anchoring protein	NRAP	1	366
P41240	Tyrosine-protein kinase CSK (EC 2.7.10.2) (C-Src kinase) (Protein-tyrosine kinase CYL)	CSK	1	365					In a mouse model of myocardial infarction, the pharmacological inhibition of Csk reduces arrhythmia inducibility and improves conduction velocity		24361364
O75394	Large ribosomal subunit protein bL33m	MRPL33	1	365
Q8IU85	Calcium/calmodulin-dependent protein kinase type 1D	CAMK1D	1	365
Q7Z2W9	Large ribosomal subunit protein bL21m	MRPL21	1	364
P04075	Fructose-bisphosphate aldolase A	ALDOA	1	362
Q9Y3P8	Signaling threshold-regulating transmembrane adapter 1	SIT1	1	362
Q9Y3C8	Ubiquitin-fold modifier-conjugating enzyme 1 (Ufm1-conjugating enzyme 1)	UFC1	1	361					Lifespan and reproduction are decreased in transgenic worms harboring a deletion mutation in ufc-1		23449979
Q02763	Angiopoietin-1 receptor	TEK	1	360
Q92686	Neurogranin	NRGN	1	360
P10767	Fibroblast growth factor 6 (FGF-6) (Heparin secretory-transforming protein 2) (HST-2) (HSTF-2) (Heparin-binding growth factor 6) (HBGF-6)	FGF6	1	359					Exercise increases the expression of Fgf6 in mouse adipose tissue and Fgf6 induces the expression of Ucp1 in preadipocytes and adipocytes		32184391
P38484	Interferon gamma receptor 2	IFNGR2	1	359
Q9UP83	Conserved oligomeric Golgi complex subunit 5	COG5	1	359
P08217	Chymotrypsin-like elastase family member 2A	CELA2A	1	358
Q08830	Fibrinogen-like protein 1	FGL1	1	358
P01773	Immunoglobulin heavy variable 3-30	IGHV3-30	1	357
Q14116	Interleukin-18	IL18	1	357	✓
P00915	Carbonic anhydrase 1	CA1	1	356		16.415	NA
P53396	ATP-citrate synthase	ACLY	1	354
Q12983	BCL2/adenovirus E1B 19 kDa protein-interacting protein 3	BNIP3	1	354
Q9P2E7	Protocadherin-10	PCDH10	1	354
O95352	Ubiquitin-like modifier-activating enzyme ATG7 (ATG12-activating enzyme E1 ATG7) (Autophagy-related protein 7) (APG7-like) (hAGP7) (Ubiquitin-activating enzyme E1-like protein)	ATG7	1	353					Overexpressing Atg7 extends lifespan while RNAi knockdown against Atg7 reduces lifespan in fruit flies		22621211
P09012	U1 small nuclear ribonucleoprotein A (U1 snRNP A) (U1-A) (U1A)	SNRPA	1	351					Genetic variants in SNRPA are associated with syndromic intellectual disability		29437235
Q8IVY1	Type III endosome membrane protein TEMP	C1orf210	1	351
Q03135	Caveolin-1	CAV1	1	350
Q9H1N7	Adenosine 3'-phospho 5'-phosphosulfate transporter 2	SLC35B3	1	350
P00325	All-trans-retinol dehydrogenase [NAD	ADH1B	1	349
Q9UN76	Sodium- and chloride-dependent neutral and basic amino acid transporter B(0+) (Amino acid transporter ATB0+) (Solute carrier family 6 member 14)	SLC6A14	1	347					Genetic variants in SLC6A14 are associated with obesity		14660752
O60496	Docking protein 2	DOK2	1	346
O75888	Tumor necrosis factor ligand superfamily member 13	TNFSF13	1	346
P01815	Immunoglobulin heavy variable 2-70	IGHV2-70	1	346
P40424	Pre-B-cell leukemia transcription factor 1	PBX1	1	346
P43121	Cell surface glycoprotein MUC18	MCAM	1	346
Q15661	Tryptase alpha/beta-1	TPSAB1	1	346
Q9Y5E7	Protocadherin beta-2 (PCDH-beta-2)	PCDHB2	1	345					PCDHB2 is a potential driver gene for pancreatic cancer		20581473
P01625	Immunoglobulin kappa variable 4-1	IGKV4-1	1	345
P01597	Immunoglobulin kappa variable 1-39	IGKV1-39	1	344
P01607	Immunoglobulin kappa variable 1D-33	IGKV1D-33	1	343
P11215	Integrin alpha-M	ITGAM	1	343
P01716	Immunoglobulin lambda variable 3-1	IGLV3-1	1	340
Q9BY76	Angiopoietin-related protein 4	ANGPTL4	1	340
Q8TAD2	Interleukin-17D	IL17D	1	339
P98160	Basement membrane-specific heparan sulfate proteoglycan core protein	HSPG2	1	336
P07766	T-cell surface glycoprotein CD3 epsilon chain	CD3E	1	335
P08185	Corticosteroid-binding globulin	SERPINA6	1	333		787.025	NA
Q8IVF2	Protein AHNAK2	AHNAK2	1	333
Q9BXD5	N-acetylneuraminate lyase	NPL	1	332
P13598	Intercellular adhesion molecule 2	ICAM2	1	331
P29460	Interleukin-12 subunit beta	IL12B	1	331	✓
P01719	Immunoglobulin lambda variable 3-21	IGLV3-21	1	330
P29350	Tyrosine-protein phosphatase non-receptor type 6	PTPN6	1	329
Q14974	Importin subunit beta-1	KPNB1	1	328
P35555	Fibrillin-1 [Cleaved into: Asprosin]	FBN1	1	327
P17900	Ganglioside GM2 activator	GM2A	1	326
Q9H3M7	Thioredoxin-interacting protein	TXNIP	1	324
P12268	Inosine-5'-monophosphate dehydrogenase 2	IMPDH2	1	323
P16260	Solute carrier family 25 member 16	SLC25A16	1	323
P07237	Protein disulfide-isomerase	P4HB	1	321
P09681	Gastric inhibitory polypeptide	GIP	1	321
P07686	Beta-hexosaminidase subunit beta	HEXB	1	320
P49961	Ectonucleoside triphosphate diphosphohydrolase 1	ENTPD1	1	320
Q5T013	Putative hydroxypyruvate isomerase	HYI	1	319
Q06124	Tyrosine-protein phosphatase non-receptor type 11	PTPN11	1	315
P51911	Calponin-1	CNN1	1	314		439.09	NA
Q06609	DNA repair protein RAD51 homolog 1	RAD51	1	313
Q8IYI6	Exocyst complex component 8	EXOC8	1	312
Q9NXG0	Centlein	CNTLN	1	312
Q9P016	Thymocyte nuclear protein 1	THYN1	1	312
Q7Z5B4	Protein RIC-3 (Resistant to inhibitor of cholinesterase 3)	RIC3	1	311					A single nucleotide polymorphism in RIC3 is associated with cognitive maintenance in older adults		24616004
P78314	SH3 domain-binding protein 2 (3BP-2)	SH3BP2	1	307					Mice homozygous for a mutation in Sh3bp2 have cherubism, develop systemic inflammation, and exhibit an age-dependent decrease in survival		17218256
Q8IZJ0	Interferon lambda-2	IFNL2	1	307
P01702	Immunoglobulin lambda variable 1-51	IGLV1-51	1	306
P23470	Receptor-type tyrosine-protein phosphatase gamma	PTPRG	1	306
Q6GPH6	Inositol 1,4,5-trisphosphate receptor-interacting protein-like 1	ITPRIPL1	1	305					The expression level of ITPRIPL1 is associated with survival in patients with lung adenocarcinoma		31558162
Q9NWS8	Required for meiotic nuclear division protein 1 homolog	RMND1	1	305
Q9UHA7	Interleukin-36 alpha	IL36A	1	305
Q08499	3',5'-cyclic-AMP phosphodiesterase 4D	PDE4D	1	304
Q8WUJ1	Neuferricin	CYB5D2	1	304
P84243	Histone H3.3	H3-3A	1	301
P22891	Vitamin K-dependent protein Z	PROZ	1	300
Q14773	Intercellular adhesion molecule 4	ICAM4	1	300
Q5T0I0	Gelsolin	GSN	1	300
Q9UBX7	Kallikrein-11 (hK11) (EC 3.4.21.-) (Hippostasin) (Serine protease 20) (Trypsin-like protease) [Cleaved into: Kallikrein-11 inactive chain 1; Kallikrein-11 inactive chain 2]	KLK11	1	298					In breast cancer cells, a gene signature that includes KLK11 characterizes an acquired resistance to metformin		24553122
P02655	Apolipoprotein C-II	APOC2	1	296		1083.21	NA
P01781	Immunoglobulin heavy variable 3-7	IGHV3-7	1	296
P01701	Immunoglobulin lambda variable 1-51	IGLV1-51	1	295
O75973	C1q-related factor	C1QL1	1	294
Q6UXB2	C-X-C motif chemokine 17	CXCL17	1	294
P35908	Keratin, type II cytoskeletal 2 epidermal	KRT2	1	291
P25705	ATP synthase subunit alpha, mitochondrial	ATP5F1A	1	289		1.53	64
P26583	High mobility group protein B2	HMGB2	1	289
Q9UHP3	Ubiquitin carboxyl-terminal hydrolase 25	USP25	1	289
P13645	Keratin, type I cytoskeletal 10	KRT10	1	288
Q9UK05	Growth/differentiation factor 2	GDF2	1	288
Q6UB35	Monofunctional C1-tetrahydrofolate synthase, mitochondrial	MTHFD1L	1	287
Q8WUY8	Probable N-acetyltransferase 14	NAT14	1	287
P23471	Receptor-type tyrosine-protein phosphatase zeta	PTPRZ1	1	284
Q9H665	IGF-like family receptor 1	IGFLR1	1	284
P01704	Immunoglobulin lambda variable 2-14	IGLV2-14	1	283
P01762	Immunoglobulin heavy variable 3-11	IGHV3-11	1	282
Q9Y6T7	Diacylglycerol kinase beta (DAG kinase beta) (EC 2.7.1.107) (90 kDa diacylglycerol kinase) (Diglyceride kinase beta) (DGK-beta)	DGKB	1	281					A genetic variant in DGKB/TMEM195 is associated with fasting glucose homeostasis and type 2 diabetes risk		20081858
P02746	Complement C1q subcomponent subunit B	C1QB	1	280		233.185	NA
Q9H293	Interleukin-25	IL25	1	280
Q9NP91	Sodium- and chloride-dependent transporter XTRP3	SLC6A20	1	279
O95793	Double-stranded RNA-binding protein Staufen homolog 1	STAU1	1	277
P01612	Immunoglobulin kappa variable 1-39	IGKV1-39	1	277
P09919	Granulocyte colony-stimulating factor	CSF3	1	276	✓
Q12836	Zona pellucida sperm-binding protein 4	ZP4	1	276
Q16620	BDNF/NT-3 growth factors receptor	NTRK2	1	274
Q96J42	Thioredoxin domain-containing protein 15	TXNDC15	1	274
Q96EC8	Protein YIPF6	YIPF6	1	273
Q9UIF8	Bromodomain adjacent to zinc finger domain protein 2B	BAZ2B	1	272
P01710	Immunoglobulin lambda variable 2-8	IGLV2-8	1	270
P36894	Bone morphogenetic protein receptor type-1A	BMPR1A	1	270
Q13449	Limbic system-associated membrane protein	LSAMP	1	269
Q9NY56	Odorant-binding protein 2a	OBP2A	1	269
P01620	Immunoglobulin kappa variable 3-20	IGKV3-20	1	268
Q6PUV4	Complexin-2	CPLX2	1	266
Q96LA5	Fc receptor-like protein 2	FCRL2	1	265
P60660	Myosin light polypeptide 6	MYL6	1	260
P15144	Aminopeptidase N	ANPEP	1	259
O95544	NAD kinase (EC 2.7.1.23) (Poly(P)/ATP NAD kinase)	NADK	1	258					NADK is a pro-senescence kinase that decreases cell proliferation as well as increases the expression of p16 and components of the senescence-associated secretory phenotype		26583757
P12277	Creatine kinase B-type	CKB	1	258	✓
O43681	ATPase ASNA1 (EC 3.6.-.-) (Arsenical pump-driving ATPase) (Arsenite-stimulated ATPase) (Transmembrane domain recognition complex 40 kDa ATPase subunit) (hARSA-I) (hASNA-I)	ASNA1	1	256					Mutations in the gene ASNA1 are associated with Parkinson's disease		26362251
P55103	Inhibin beta C chain	INHBC	1	256
Q01469	Fatty acid-binding protein 5	FABP5	1	256
Q14520	Hyaluronan-binding protein 2	HABP2	1	255		159.95	NA
P35527	Keratin, type I cytoskeletal 9	KRT9	1	254
Q7Z7M9	Polypeptide N-acetylgalactosaminyltransferase 5	GALNT5	1	254
Q9UKL4	Gap junction delta-2 protein	GJD2	1	254
P32971	Tumor necrosis factor ligand superfamily member 8	TNFSF8	1	253
P04431	Immunoglobulin kappa variable 1-39	IGKV1-39	1	252
P02452	Collagen alpha-1	COL1A1	1	251
O96013	Serine/threonine-protein kinase PAK 4 (EC 2.7.11.1) (p21-activated kinase 4) (PAK-4)	PAK4	1	250					Mice with human tumors deficient in PAK4 exhibit a higher survival as well as decreased tumor size and weight		23229348
P32119	Peroxiredoxin-2	PRDX2	1	250
P08133	Annexin A6	ANXA6	1	249
P01776	Immunoglobulin heavy variable 3-23	IGHV3-23	1	248
P49914	5-formyltetrahydrofolate cyclo-ligase (EC 6.3.3.2) (5,10-methenyl-tetrahydrofolate synthetase) (MTHFS) (Methenyl-THF synthetase)	MTHFS	1	247					Variants in the MTHFS gene are associated with cerebral hypomyelination, microcephaly, and epilepsy		30031689
P19367	Hexokinase-1	HK1	1	246
Q14914	Prostaglandin reductase 1	PTGR1	1	246
Q5VST9	Obscurin	OBSCN	1	246
P80748	Immunoglobulin lambda variable 3-21	IGLV3-21	1	245
Q8N335	Glycerol-3-phosphate dehydrogenase 1-like protein	GPD1L	1	245
O95460	Matrilin-4	MATN4	1	244
Q96KK5	Histone H2A type 1-H	H2AC12	1	244
P18031	Tyrosine-protein phosphatase non-receptor type 1	PTPN1	1	242
Q96IW7	Vesicle-trafficking protein SEC22a	SEC22A	1	242
P32856	Syntaxin-2	STX2	1	241
Q9Y5U5	Tumor necrosis factor receptor superfamily member 18	TNFRSF18	1	241
Q14011	Cold-inducible RNA-binding protein	CIRBP	1	240
Q12866	Tyrosine-protein kinase Mer	MERTK	1	239
P55055	Oxysterols receptor LXR-beta	NR1H2	1	237
Q9NX14	NADH dehydrogenase [ubiquinone] 1 beta subcomplex subunit 11, mitochondrial	NDUFB11	1	237
Q9Y266	Nuclear migration protein nudC (Nuclear distribution protein C homolog)	NUDC	1	236					Overexpressing NUDC in prostate cancer cells inhibits tumor growth in a mouse xenograft model		14676831
O60330	Protocadherin gamma-A12	PCDHGA12	1	236
P01713	Immunoglobulin lambda variable 2-11	IGLV2-11	1	236
P0DMT0	Myoregulin	MRLN	1	236
Q9HCJ0	Trinucleotide repeat-containing gene 6C protein	TNRC6C	1	236
Q9H939	Proline-serine-threonine phosphatase-interacting protein 2	PSTPIP2	1	235		2.6	42
P51654	Glypican-3	GPC3	1	233
Q9Y653	Adhesion G-protein coupled receptor G1	ADGRG1	1	233
Q15238	Pregnancy-specific beta-1-glycoprotein 5	PSG5	1	231
Q9H0B8	Cysteine-rich secretory protein LCCL domain-containing 2	CRISPLD2	1	231
Q9NZ43	Vesicle transport protein USE1	USE1	1	230
O43291	Kunitz-type protease inhibitor 2 (Hepatocyte growth factor activator inhibitor type 2) (HAI-2) (Placental bikunin)	SPINT2	1	228					Mice deficient in Spint2 exhibit intestinal failure and die prematurely		29617460
P01730	T-cell surface glycoprotein CD4	CD4	1	228
P35225	Interleukin-13	IL13	1	227	✓
Q13418	Integrin-linked protein kinase	ILK	1	227
P08670	Vimentin	VIM	1	226
Q92832	Protein kinase C-binding protein NELL1	NELL1	1	226
P06318	Immunoglobulin lambda variable 6-57	IGLV6-57	1	225
Q13443	Disintegrin and metalloproteinase domain-containing protein 9	ADAM9	1	224
P13693	Translationally-controlled tumor protein (TCTP) (Fortilin) (Histamine-releasing factor) (HRF) (p23)	TPT1	1	223					The inhibition of TPT1 activates the AMPK pathway, inhibits the MTORC1 pathway, and stimulates cellular autophagy		28409693
P47992	Lymphotactin	XCL1	1	223	✓
Q5VU43	Myomegalin	PDE4DIP	1	223
Q8TB96	T-cell immunomodulatory protein	ITFG1	1	223
P20742	Pregnancy zone protein	PZP	1	222		191.325	NA
P01889	HLA class I histocompatibility antigen, B alpha chain	HLA-B	1	222
Q9UGT4	Sushi domain-containing protein 2	SUSD2	1	222
P01703	Immunoglobulin lambda variable 1-40	IGLV1-40	1	221
P06888	Immunoglobulin lambda variable 1-51	IGLV1-51	1	221
P16070	CD44 antigen	CD44	1	221
Q9NZ53	Podocalyxin-like protein 2	PODXL2	1	221
P40227	T-complex protein 1 subunit zeta	CCT6A	1	219
Q76FE5	Histone H2B	His2B	1	219
P25686	DnaJ homolog subfamily B member 2 (Heat shock 40 kDa protein 3) (Heat shock protein J1) (HSJ-1)	DNAJB2	1	218					Overexpressing human DNAJB2 in a mouse model of amyotrophic lateral sclerosis improves motor neuron survival and improves muscle force		24023695
P42702	Leukemia inhibitory factor receptor (LIF receptor) (LIF-R) (CD antigen CD118)	LIFR	1	216					Lifr functions as a potent suppressor of breast cancer metastasis in mice		23001183
O95171	Sciellin	SCEL	1	215
P08069	Insulin-like growth factor 1 receptor	IGF1R	1	214
Q96SM3	Probable carboxypeptidase X1	CPXM1	1	214
Q9P1F3	Costars family protein ABRACL	ABRACL	1	214
Q9Y6Q6	Tumor necrosis factor receptor superfamily member 11A (Osteoclast differentiation factor receptor) (ODFR) (Receptor activator of NF-KB) (CD antigen CD265)	TNFRSF11A	1	212					A single nucleotide polymorphism in TNFRSF11A is associated with Paget's disease of bone		20436471
O00244	Copper transport protein ATOX1	ATOX1	1	212
P15514	Amphiregulin	AREG	1	210
Q14558	Phosphoribosyl pyrophosphate synthase-associated protein 1 (PRPP synthase-associated protein 1) (39 kDa phosphoribosypyrophosphate synthase-associated protein) (PAP39)	PRPSAP1	1	209					A single nucleotide polymorphism in PRPSAP1 is associated with high-grade serous ovarian carcinomas		31469419
Q96GG9	DCN1-like protein 1	DCUN1D1	1	209
Q9UJ70	N-acetyl-D-glucosamine kinase	NAGK	1	208
O75674	TOM1-like protein 1	TOM1L1	1	207
P54760	Ephrin type-B receptor 4	EPHB4	1	207
O94991	SLIT and NTRK-like protein 5	SLITRK5	1	206
P23510	Tumor necrosis factor ligand superfamily member 4	TNFSF4	1	206
Q08629	Testican-1	SPOCK1	1	205
Q9NQ25	SLAM family member 7	SLAMF7	1	205
P31751	RAC-beta serine/threonine-protein kinase (EC 2.7.11.1) (Protein kinase Akt-2) (Protein kinase B beta) (PKB beta) (RAC-PK-beta)	AKT2	1	203					Mice lacking Akt2 live longer and exhibit improved myocardial function		28681509
Q9HC57	WAP four-disulfide core domain protein 1	WFDC1	1	203
Q9HCU4	Cadherin EGF LAG seven-pass G-type receptor 2	CELSR2	1	203
O14498	Immunoglobulin superfamily containing leucine-rich repeat protein	ISLR	1	202
P01613	Immunoglobulin kappa variable 1D-33	IGKV1D-33	1	202
Q9UH03	Neuronal-specific septin-3	SEPTIN3	1	202
O75116	Rho-associated protein kinase 2 (EC 2.7.11.1) (Rho kinase 2) (Rho-associated, coiled-coil-containing protein kinase 2) (Rho-associated, coiled-coil-containing protein kinase II) (ROCK-II) (p164 ROCK-2)	ROCK2	1	201					In a mouse model of spinal muscular atrophy, treating animals with Y-27632 (inhibitor of Rock1 and Rock2) improves survival and increases muscle fiber size		20097679
O75716	Serine/threonine-protein kinase 16	STK16	1	200
Q6UXC1	Apical endosomal glycoprotein	MAMDC4	1	200
P06889	Immunoglobulin lambda variable 3-1	IGLV3-1	1	199
P14174	Macrophage migration inhibitory factor	MIF	1	199
O60493	Sorting nexin-3	SNX3	1	198
P02461	Collagen alpha-1	COL3A1	1	198
P48788	Troponin I, fast skeletal muscle	TNNI2	1	198
Q9Y6F8	Testis-specific chromodomain protein Y 1	CDY1	1	196		0.05	27		Male infertility risk is associated with CDY1 gene deletion		25042452
Q96B86	Repulsive guidance molecule A	RGMA	1	195
O43252	Bifunctional 3'-phosphoadenosine 5'-phosphosulfate synthase 1 (PAPS synthase 1) (PAPSS 1) (Sulfurylase kinase 1) (SK 1) (SK1) [Includes: Sulfate adenylyltransferase (EC 2.7.7.4) (ATP-sulfurylase) (Sulfate adenylate transferase) (SAT); Adenylyl-sulfate kinase (EC 2.7.1.25) (3'-phosphoadenosine-5'-phosphosulfate synthase) (APS kinase) (Adenosine-5'-phosphosulfate 3'-phosphotransferase) (Adenylylsul…	PAPSS1	1	194					A single-nucleotide polymorphism located near PAPSS1 and DKK2 is associated with leukocyte telomere length in long-lived families		24478790
O14556	Glyceraldehyde-3-phosphate dehydrogenase, testis-specific	GAPDHS	1	194
Q9Y661	Heparan sulfate glucosamine 3-O-sulfotransferase 4	HS3ST4	1	192
Q8TEB7	E3 ubiquitin-protein ligase RNF128	RNF128	1	191
Q7Z406	Myosin-14	MYH14	1	190
Q07820	Induced myeloid leukemia cell differentiation protein Mcl-1	MCL1	1	188
Q8IWQ3	Serine/threonine-protein kinase BRSK2	BRSK2	1	187
Q92752	Tenascin-R	TNR	1	187
P14625	Endoplasmin	HSP90B1	1	185
Q9UKJ1	Paired immunoglobulin-like type 2 receptor alpha	PILRA	1	185
Q8WWX9	Selenoprotein M	SELENOM	1	183
P01604	Immunoglobulin kappa variable 1-5	IGKV1-5	1	182
P49747	Cartilage oligomeric matrix protein	COMP	1	182
Q96MK3	Pseudokinase FAM20A	FAM20A	1	182
Q9H9V4	RING finger protein 122	RNF122	1	182
P06312	Immunoglobulin kappa variable 4-1	IGKV4-1	1	181		1245.19	NA
Q86VR8	Four-jointed box protein 1	FJX1	1	181
Q9NRR1	Cytokine-like protein 1	CYTL1	1	181
Q15849	Urea transporter 2	SLC14A2	1	180		2.56	62		A genetic variant in SLC14A2 is associated with refractive error in a large patient cohort		27020472
Q15746	Myosin light chain kinase, smooth muscle	MYLK	1	180
P14618	Pyruvate kinase PKM	PKM	1	179
Q99983	Osteomodulin	OMD	1	179
Q9P278	Folliculin-interacting protein 2	FNIP2	1	179
Q9NQX5	Neural proliferation differentiation and control protein 1 (NPDC-1)	NPDC1	1	178					DNA methylation of NPDC1 in blood correlates with alcohol consumption		25555412
Q05513	Protein kinase C zeta type	PRKCZ	1	178
Q4G148	Glucoside xylosyltransferase 1	GXYLT1	1	178
P01598	Immunoglobulin kappa variable 1-5	IGKV1-5	1	177
Q92956	Tumor necrosis factor receptor superfamily member 14	TNFRSF14	1	177	✓
Q8TBE7	Solute carrier family 35 member G2 (Transmembrane protein 22)	SLC35G2	1	176					SLC35G2 is upregulated in renal cell carcinoma and siRNA knockdown against this gene reduces cancer cell growth		19148500
Q8WWY7	WAP four-disulfide core domain protein 12	WFDC12	1	176
Q96KQ7	Histone-lysine N-methyltransferase EHMT2	EHMT2	1	176
Q9UJT2	Testis-specific serine kinase substrate	TSKS	1	175
P01374	Lymphotoxin-alpha (LT-alpha) (TNF-beta) (Tumor necrosis factor ligand superfamily member 1)	LTA	1	174	✓				Mice lacking Lta fail to develop germinal centers in peripheral lymphoid organs		8638112
Q13115	Dual specificity protein phosphatase 4	DUSP4	1	174
P28907	ADP-ribosyl cyclase/cyclic ADP-ribose hydrolase 1	CD38	1	172
Q9H156	SLIT and NTRK-like protein 2	SLITRK2	1	172
Q9NXV2	BTB/POZ domain-containing protein KCTD5	KCTD5	1	172
P01617	Immunoglobulin kappa variable 2D-28	IGKV2D-28	1	171
P01772	Immunoglobulin heavy variable 3-33	IGHV3-33	1	171
P35243	Recoverin	RCVRN	1	170
O95292	Vesicle-associated membrane protein-associated protein B/C	VAPB	1	169
Q96CD2	Phosphopantothenoylcysteine decarboxylase	PPCDC	1	169
P47972	Neuronal pentraxin-2	NPTX2	1	168
Q6NT52	Choriogonadotropin subunit beta variant 2	CGB2	1	168
Q96NZ8	WAP, Kazal, immunoglobulin, Kunitz and NTR domain-containing protein 1	WFIKKN1	1	168
Q9UKX3	Myosin-13	MYH13	1	167
O60504	Vinexin (SH3-containing adapter molecule 1) (SCAM-1) (Sorbin and SH3 domain-containing protein 3)	SORBS3	1	166					Compared to lean study participants, SORBS3 in skeletal muscle is hypermethylated in obese individuals		27437034
P05062	Fructose-bisphosphate aldolase B	ALDOB	1	166
P54619	5'-AMP-activated protein kinase subunit gamma-1 (AMPK gamma1) (AMPK subunit gamma-1) (AMPKg)	PRKAG1	1	165					Worm lifespan and oxidative stress resistance is enhanced by the constitutive expression of aakg-2 (worm ortholog of PRKAG1)		17900900
Q9H999	Pantothenate kinase 3	PANK3	1	165
Q16653	Myelin-oligodendrocyte glycoprotein	MOG	1	163
Q96NW4	Ankyrin repeat domain-containing protein 27	ANKRD27	1	162
Q9Y2K3	Myosin-15	MYH15	1	162
Q2UY09	Collagen alpha-1(XXVIII) chain	COL28A1	1	161					COL28A1 is part of a 13-gene set that can predict prognosis in patients with glioblastoma		30628650
O60930	Ribonuclease H1	RNASEH1	1	161
Q8N5K1	CDGSH iron-sulfur domain-containing protein 2	CISD2	1	161
Q9H5X1	Cytosolic iron-sulfur assembly component 2A	CIAO2A	1	161
Q12792	Twinfilin-1	TWF1	1	160
Q13464	Rho-associated protein kinase 1	ROCK1	1	159		1.08	29
P22314	Ubiquitin-like modifier-activating enzyme 1	UBA1	1	159
Q9UHV7	Mediator of RNA polymerase II transcription subunit 13	MED13	1	159
O75452	Retinol dehydrogenase 16 (EC 1.1.1.105) (EC 1.1.1.209) (EC 1.1.1.315) (EC 1.1.1.53) (Human epidermal retinol dehydrogenase) (hRDH-E) (Microsomal NAD(+)-dependent retinol dehydrogenase 4) (RoDH-4) (Short chain dehydrogenase/reductase family 9C member 8) (Sterol/retinol dehydrogenase)	RDH16	1	157					RDH16 suppresses stemness in stem cell-like glioma cells		28394339
P22301	Interleukin-10	IL10	1	157	✓
Q13838	Spliceosome RNA helicase DDX39B (EC 3.6.4.13) (56 kDa U2AF65-associated protein) (ATP-dependent RNA helicase p47) (DEAD box protein UAP56) (HLA-B-associated transcript 1 protein)	DDX39B	1	156					The overexpression of hel-1 (worm ortholog of DDX39B) extends lifespan while RNAi knockdown against hel-1 shortens lifespan in Caenorhabditis elegans		26195740
O15394	Neural cell adhesion molecule 2	NCAM2	1	156
Q27J81	Inverted formin-2	INF2	1	156
O00625	Pirin (EC 1.13.11.24) (Probable quercetin 2,3-dioxygenase PIR) (Probable quercetinase)	PIR	1	152					Pharmacologically inhibiting pirin prevents the migration of melanoma cells		20711196
P15502	Elastin	ELN	1	152
Q8N687	Beta-defensin 125	DEFB125	1	152
Q9Y2T1	Axin-2	AXIN2	1	152
Q07869	Peroxisome proliferator-activated receptor alpha (PPAR-alpha) (Nuclear receptor subfamily 1 group C member 1)	PPARA	1	151					Male, aged Ppara-/- mice on a high-fat diet exhibit improved insulin resistance compared to wild-type controls		17652964
Q9P2B2	Prostaglandin F2 receptor negative regulator (CD9 partner 1) (CD9P-1) (Glu-Trp-Ile EWI motif-containing protein F) (EWI-F) (Prostaglandin F2-alpha receptor regulatory protein) (Prostaglandin F2-alpha receptor-associated protein) (CD antigen CD315)	PTGFRN	1	150					A single nucleotide polymorphism in the intergenic CD2-PTGFRN locus is associated with normal gout		32238385
P01763	Immunoglobulin heavy variable 3-48	IGHV3-48	1	150
Q8IVD9	NudC domain-containing protein 3	NUDCD3	1	150
Q6UXH9	Inactive serine protease PAMR1	PAMR1	1	149
Q9BYV9	Transcription regulator protein BACH2	BACH2	1	148
P24593	Insulin-like growth factor-binding protein 5	IGFBP5	1	147
Q14697	Neutral alpha-glucosidase AB	GANAB	1	147
O00194	Ras-related protein Rab-27B	RAB27B	1	146		5.18	45
O14979	Heterogeneous nuclear ribonucleoprotein D-like (hnRNP D-like) (hnRNP DL) (AU-rich element RNA-binding factor) (JKT41-binding protein) (Protein laAUF1)	HNRNPDL	1	146					Fruit flies expressing wild-type or mutant HNRNPDL in indirect flight muscle exhibit mild muscular degeneration		31995753
Q9UHV9	Prefoldin subunit 2	PFDN2	1	146
O75446	Histone deacetylase complex subunit SAP30 (30 kDa Sin3-associated polypeptide) (Sin3 corepressor complex subunit SAP30) (Sin3-associated polypeptide p30)	SAP30	1	145					A single deletion of SAP30 reduces chronological lifespan in yeast		19801973
O60880	SH2 domain-containing protein 1A	SH2D1A	1	145
Q9ULG6	Cell cycle progression protein 1	CCPG1	1	145
O60671	Cell cycle checkpoint protein RAD1	RAD1	1	143
P08727	Keratin, type I cytoskeletal 19	KRT19	1	142
Q7Z6M3	Allergin-1	MILR1	1	142
Q9H3S4	Thiamine pyrophosphokinase 1	TPK1	1	142
Q9NYM9	BET1-like protein	BET1L	1	142
Q9UKA2	F-box/LRR-repeat protein 4	FBXL4	1	140
Q96EE4	Coiled-coil domain-containing protein 126	CCDC126	1	139
Q9H4M9	EH domain-containing protein 1	EHD1	1	139
P01605	Immunoglobulin kappa variable 1D-33	IGKV1D-33	1	138
Q96JJ7	Protein disulfide-isomerase TMX3	TMX3	1	137
P04003	C4b-binding protein alpha chain	C4BPA	1	136		1910.96	NA
Q03431	Parathyroid hormone/parathyroid hormone-related peptide receptor	PTH1R	1	136
Q9BPX1	17-beta-hydroxysteroid dehydrogenase 14	HSD17B14	1	136
Q08ET2	Sialic acid-binding Ig-like lectin 14	SIGLEC14	1	135
Q14162	Scavenger receptor class F member 1	SCARF1	1	135
Q8IWV2	Contactin-4	CNTN4	1	135
Q9H496	Torsin-1A-interacting protein 2, isoform IFRG15	TOR1AIP2	1	135
Q9Y4L1	Hypoxia up-regulated protein 1	HYOU1	1	134
Q05682	Caldesmon	CALD1	1	133
Q9HCN8	Stromal cell-derived factor 2-like protein 1 (SDF2-like protein 1) (PWP1-interacting protein 8)	SDF2L1	1	131					Sustained endoplasmic reticulum stress, elevated triglyceride content, and insulin resistance are induced by suppressing Sdf2l1 in the mouse liver		30814508
Q9H160	Inhibitor of growth protein 2	ING2	1	131
P01721	Immunoglobulin lambda variable 6-57	IGLV6-57	1	130
P21926	CD9 antigen	CD9	1	130
Q8NC42	E3 ubiquitin-protein ligase RNF149	RNF149	1	129
Q9Y6W8	Inducible T-cell costimulator	ICOS	1	129
O60704	Protein-tyrosine sulfotransferase 2	TPST2	1	128
Q8N9N8	Probable RNA-binding protein EIF1AD (Eukaryotic translation initiation factor 1A domain-containing protein) (Haponin)	EIF1AD	1	127					A single nucleotide polymorphism in EIF1AD is associated with serum uric acid concentration		32271837
Q96C10	ATP-dependent RNA helicase DHX58	DHX58	1	127
Q9H7Y0	Divergent protein kinase domain 2B	DIPK2B	1	127
Q9NZN3	EH domain-containing protein 3	EHD3	1	127
A1L170	Uncharacterized protein C1orf226	C1orf226	1	126
P42081	T-lymphocyte activation antigen CD86	CD86	1	126
Q5R1X3	Actin, cytoplasmic 1	ACTB	1	126
P32927	Cytokine receptor common subunit beta (CDw131) (GM-CSF/IL-3/IL-5 receptor common beta subunit) (CD antigen CD131)	CSF2RB	1	125					An activating mutation in CSF2RB is associated with leukemia		27118405
Q4LDR2	Cortexin-3	CTXN3	1	125
Q9UIW2	Plexin-A1	PLXNA1	1	125
O75063	Glycosaminoglycan xylosylkinase	FAM20B	1	124
P50479	PDZ and LIM domain protein 4	PDLIM4	1	124
Q92496	Complement factor H-related protein 4	CFHR4	1	124
Q9BV40	Vesicle-associated membrane protein 8	VAMP8	1	124
A6NFN3	RNA binding protein fox-1 homolog 3	RBFOX3	1	123
O95965	Integrin beta-like protein 1	ITGBL1	1	122
P04156	Major prion protein	PRNP	1	122
Q03393	6-pyruvoyl tetrahydrobiopterin synthase	PTS	1	121
Q14397	Glucokinase regulatory protein	GCKR	1	121
P23921	Ribonucleoside-diphosphate reductase large subunit (EC 1.17.4.1) (Ribonucleoside-diphosphate reductase subunit M1) (Ribonucleotide reductase large subunit)	RRM1	1	120					High RRM1 expression in tumors is correlated with improved overall survival and disease-free survival in patients with non-small cell lung cancer		17314339
Q9HBI1	Beta-parvin	PARVB	1	120
Q08211	ATP-dependent RNA helicase A	DHX9	1	118
Q14512	Fibroblast growth factor-binding protein 1	FGFBP1	1	118
P13236	C-C motif chemokine 4	CCL4	1	117	✓
P19021	Peptidyl-glycine alpha-amidating monooxygenase	PAM	1	117
Q7L7L0	Histone H2A type 3	H2AC25	1	117
Q9NZ72	Stathmin-3 (SCG10-like protein)	STMN3	1	116					STMN3 expression is increased in glioma samples and, in vitro, overexpressing STMN3 promotes the proliferation of glioblastoma cells		25511414
P09619	Platelet-derived growth factor receptor beta	PDGFRB	1	116
Q92878	DNA repair protein RAD50	RAD50	1	116
Q9H6F2	Trimeric intracellular cation channel type A	TMEM38A	1	116
Q9UIC8	Leucine carboxyl methyltransferase 1	LCMT1	1	116
P78324	Tyrosine-protein phosphatase non-receptor type substrate 1	SIRPA	1	115
Q8N4C9	Uncharacterized protein C17orf78	C17orf78	1	115
Q92563	Testican-2	SPOCK2	1	115
Q9BPU6	Dihydropyrimidinase-related protein 5	DPYSL5	1	115
O94779	Contactin-5	CNTN5	1	112
O94892	Zinc finger protein 432	ZNF432	1	112
O75509	Tumor necrosis factor receptor superfamily member 21	TNFRSF21	1	111
Q8WV07	Protein LTO1 homolog	LTO1	1	110
P07996	Thrombospondin-1	THBS1	1	109		19.09	NA
Q86T13	C-type lectin domain family 14 member A	CLEC14A	1	109
Q86Y30	B melanoma antigen 2 (Cancer/testis antigen 2.2) (CT2.2)	BAGE2	1	108					BAGE2 is a significantly mutated gene in colorectal cancer		30365144
P27105	Stomatin	STOM	1	108
Q9H4A9	Dipeptidase 2	DPEP2	1	108
Q96DZ1	Endoplasmic reticulum lectin 1 (ER lectin) (Erlectin) (XTP3-transactivated gene B protein)	ERLEC1	1	107					ERLEC1 regulates cellular stress-response pathways and is associated with metastatic cancer		21118962
Q92562	Polyphosphoinositide phosphatase	FIG4	1	107
Q6UXQ4	Uncharacterized protein C2orf66	C2orf66	1	106					Treating vascular endothelial cells with the resveratrol derivative DMU-212 decreases the expression level of C2orf66		26428916
Q9H497	Torsin-3A	TOR3A	1	106
Q8TBP5	Membrane protein FAM174A	FAM174A	1	105
Q9BS26	Endoplasmic reticulum resident protein 44	ERP44	1	105
Q92688	Acidic leucine-rich nuclear phosphoprotein 32 family member B	ANP32B	1	104
Q8WWF3	Serine-rich single-pass membrane protein 1	SSMEM1	1	102					Mice deficient in Ssmem1 exhibit globozoospermia, sperm motility loss, and sterility		32301969
Q14766	Latent-transforming growth factor beta-binding protein 1	LTBP1	1	102
Q9BUP0	EF-hand domain-containing protein D1	EFHD1	1	102
Q9H4B7	Tubulin beta-1 chain	TUBB1	1	102
A2RU67	Protein FAM234B	FAM234B	1	101
P07108	Acyl-CoA-binding protein	DBI	1	101
Q8N6H7	ADP-ribosylation factor GTPase-activating protein 2 (ARF GAP 2) (GTPase-activating protein ZNF289) (Zinc finger protein 289)	ARFGAP2	1	100					In mice, a single nucleotide polymorphism is associated with both Arfgap2 expression (in the hippocampus and the striatum) and prepulse inhibition		26482417
P19256	Lymphocyte function-associated antigen 3	CD58	1	99
Q13007	Interleukin-24	IL24	1	99
Q9BYE9	Cadherin-related family member 2	CDHR2	1	99
Q9NP71	Carbohydrate-responsive element-binding protein	MLXIPL	1	99
Q9UBX5	Fibulin-5	FBLN5	1	99
Q9UM44	HERV-H LTR-associating protein 2	HHLA2	1	99
Q8N1N2	Dynactin-associated protein	DYNAP	1	98
Q9BXL7	Caspase recruitment domain-containing protein 11	CARD11	1	98
Q9Y3Q0	N-acetylated-alpha-linked acidic dipeptidase 2	NAALAD2	1	98
Q14995	Nuclear receptor subfamily 1 group D member 2 (Orphan nuclear hormone receptor BD73) (Rev-erb alpha-related receptor) (RVR) (Rev-erb-beta) (V-erbA-related protein 1-related) (EAR-1R)	NR1D2	1	96					NR1D2 is highly expressed in human glioblastoma tissue and, in glioblastoma cells, NR1D2 silencing inhibits cell motility and proliferation		29773903
P01771	Immunoglobulin heavy variable 3-33	IGHV3-33	1	96
O60674	Tyrosine-protein kinase JAK2	JAK2	1	95
Q13232	Nucleoside diphosphate kinase 3	NME3	1	95
Q8N2Q7	Neuroligin-1	NLGN1	1	95
Q8TDQ1	CMRF35-like molecule 1	CD300LF	1	95
P49589	Cysteine--tRNA ligase, cytoplasmic (EC 6.1.1.16) (Cysteinyl-tRNA synthetase) (CysRS)	CARS1	1	94					A locus in CARS1 is associated with diabetic nephropathy		19252134
Q14232	Translation initiation factor eIF-2B subunit alpha (eIF-2B GDP-GTP exchange factor subunit alpha)	EIF2B1	1	94					Mutations in EIF2B1 are associated with liver dysfunction and diabetes		31882561
P16615	Sarcoplasmic/endoplasmic reticulum calcium ATPase 2	ATP2A2	1	94
Q8IZH2	5'-3' exoribonuclease 1	XRN1	1	93
Q9Y258	C-C motif chemokine 26	CCL26	1	93
Q9H2Y9	Solute carrier organic anion transporter family member 5A1	SLCO5A1	1	92
P55290	Cadherin-13	CDH13	1	91
O75381	Peroxisomal membrane protein PEX14	PEX14	1	90
Q5D0E6	DALR anticodon-binding domain-containing protein 3	DALRD3	1	90
Q5SW79	Centrosomal protein of 170 kDa	CEP170	1	90
O15243	Leptin receptor gene-related protein	LEPROT	1	89
Q16595	Frataxin, mitochondrial	FXN	1	89
Q96EK6	Glucosamine 6-phosphate N-acetyltransferase (EC 2.3.1.4) (Phosphoglucosamine acetylase) (Phosphoglucosamine transacetylase)	GNPNAT1	1	88					The DNA methylation status of GNPNAT1 significantly changes with age in human pancreatic islets and, in rat β-cells, siRNA silencing of Gpnat1 reduces insulin secretion		27029739
Q16527	Cysteine and glycine-rich protein 2 (Cysteine-rich protein 2) (CRP2) (LIM domain only protein 5) (LMO-5) (Smooth muscle cell LIM protein) (SmLIM)	CSRP2	1	88					Transcript levels of CSRP2 correlate with relapse incidence and worse survival in patients with B-cell acute lymphoblastic leukemia		28415593
Q5SGD2	Protein phosphatase 1L	PPM1L	1	88
O15055	Period circadian protein homolog 2	PER2	1	87
P80422	Immunoglobulin lambda variable 2-11	IGLV2-11	1	87
Q9BYH1	Seizure 6-like protein	SEZ6L	1	87
P56211	cAMP-regulated phosphoprotein 19 (ARPP-19)	ARPP19	1	86					A lower expression level of ARPP19 is associated with a lack of relapse after chemotherapy in acute myeloid leukemia patients		31717978
Q06323	Proteasome activator complex subunit 1	PSME1	1	86
Q8TD07	Retinoic acid early transcript 1E	RAET1E	1	86
P01775	Immunoglobulin heavy variable 3-23	IGHV3-23	1	85
Q13103	Secreted phosphoprotein 24	SPP2	1	85
O95715	C-X-C motif chemokine 14	CXCL14	1	84
P40199	Carcinoembryonic antigen-related cell adhesion molecule 6	CEACAM6	1	84
Q06643	Lymphotoxin-beta (LT-beta) (Tumor necrosis factor C) (TNF-C) (Tumor necrosis factor ligand superfamily member 3)	LTB	1	83					A haplotype that includes Lta and Ltb regulates the severity, onset, and chronicity of arthritis in rats		27303036
Q6PL18	ATPase family AAA domain-containing protein 2	ATAD2	1	82
Q9Y231	4-galactosyl-N-acetylglucosaminide 3-alpha-L-fucosyltransferase 9 (EC 2.4.1.152) (Fucosyltransferase 9) (Fucosyltransferase IX) (Fuc-TIX) (FucT-IX) (Galactoside 3-L-fucosyltransferase)	FUT9	1	81					Compared to wild-type controls, mice deficient in Fut9 exhibit more extensive brain inflammation in response to infection with mouse hepatitis virus		24888773
O15060	Zinc finger and BTB domain-containing protein 39	ZBTB39	1	81
Q16623	Syntaxin-1A	STX1A	1	81
Q96HD1	Protein disulfide isomerase CRELD1	CRELD1	1	81
Q9UBX8	Beta-1,4-galactosyltransferase 6	B4GALT6	1	81
P78539	Sushi repeat-containing protein SRPX	SRPX	1	80
Q8N6G6	ADAMTS-like protein 1	ADAMTSL1	1	79
O43854	EGF-like repeat and discoidin I-like domain-containing protein 3	EDIL3	1	78
Q15056	Eukaryotic translation initiation factor 4H	EIF4H	1	78
Q8IUW5	RELT-like protein 1	RELL1	1	78
Q8IZS8	Voltage-dependent calcium channel subunit alpha-2/delta-3	CACNA2D3	1	77
Q96T51	RUN and FYVE domain-containing protein 1 (FYVE-finger protein EIP1) (La-binding protein 1) (Rab4-interacting protein) (Zinc finger FYVE domain-containing protein 12)	RUFY1	1	76					A genetic variant in RUFY1 is associated with early-onset Alzheimer's disease		28738127
O60635	Tetraspanin-1	TSPAN1	1	76
Q04637	Eukaryotic translation initiation factor 4 gamma 1	EIF4G1	1	76
Q7Z478	ATP-dependent RNA helicase DHX29	DHX29	1	76
Q92932	Receptor-type tyrosine-protein phosphatase N2	PTPRN2	1	76
Q16881	Thioredoxin reductase 1, cytoplasmic (TR) (EC 1.8.1.9) (Gene associated with retinoic and interferon-induced mortality 12 protein) (GRIM-12) (Gene associated with retinoic and IFN-induced mortality 12 protein) (KM-102-derived reductase-like factor) (Thioredoxin reductase TR1)	TXNRD1	1	75					Overexpressing Trxr-2 (fly ortholog of TXNRD1) extends lifespan in Drosophila melanogaster		28474396
Q96PQ1	Sialic acid-binding Ig-like lectin 12 (Siglec-12) (Sialic acid-binding Ig-like lectin-like 1) (Siglec-L1)	SIGLEC12	1	74					A single nucleotide variant in SIGLEC12 is associated with stress fracture predisposition		25023003
Q14195	Dihydropyrimidinase-related protein 3 (DRP-3) (Collapsin response mediator protein 4) (CRMP-4) (Unc-33-like phosphoprotein 1) (ULIP-1)	DPYSL3	1	74					The expression of DPYSL3 is increased in claudin-low breast cancer tumors		30498031
Q8NHL6	Leukocyte immunoglobulin-like receptor subfamily B member 1	LILRB1	1	74
Q9UJJ9	N-acetylglucosamine-1-phosphotransferase subunit gamma	GNPTG	1	74
Q01974	Tyrosine-protein kinase transmembrane receptor ROR2 (EC 2.7.10.1) (Neurotrophic tyrosine kinase, receptor-related 2)	ROR2	1	73					Autosomal recessive Robinow syndrome is caused by mutations in ROR2		10932187
P07951	Tropomyosin beta chain	TPM2	1	73
Q96C92	Endosome-associated-trafficking regulator 1	ENTR1	1	73
Q9UEU0	Vesicle transport through interaction with t-SNAREs homolog 1B	VTI1B	1	73
Q9Y2C2	Uronyl 2-sulfotransferase	UST	1	72
O43617	Trafficking protein particle complex subunit 3	TRAPPC3	1	71
Q16625	Occludin	OCLN	1	71
Q7Z6I6	Rho GTPase-activating protein 30	ARHGAP30	1	71
Q8NDA2	Hemicentin-2	HMCN2	1	71
Q8TF65	PDZ domain-containing protein GIPC2	GIPC2	1	71
Q9H4G4	Golgi-associated plant pathogenesis-related protein 1	GLIPR2	1	71
Q9UKG1	DCC-interacting protein 13-alpha	APPL1	1	71
O00602	Ficolin-1	FCN1	1	70
Q0P5P2	Uncharacterized protein C17orf67	C17orf67	1	70
Q8IWT3	Cullin-9	CUL9	1	70
Q8NDY8	Transmembrane protein 52	TMEM52	1	70
O15049	NEDD4-binding protein 3	N4BP3	1	69
Q68D85	Natural cytotoxicity triggering receptor 3 ligand 1	NCR3LG1	1	69
Q8WXI8	C-type lectin domain family 4 member D	CLEC4D	1	69
P01779	Immunoglobulin heavy variable 3-23	IGHV3-23	1	68
P07320	Gamma-crystallin D	CRYGD	1	68
Q86SJ6	Desmoglein-4	DSG4	1	68
P01732	T-cell surface glycoprotein CD8 alpha chain	CD8A	1	67
P25098	Beta-adrenergic receptor kinase 1	GRK2	1	67
Q9BUJ0	Protein ABHD14A (EC 3.-.-.-) (Alpha/beta hydrolase domain-containing protein 14A) (Abhydrolase domain-containing protein 14A)	ABHD14A	1	66					Compared to breast tumors derived from patients without distant metastases, ABHD14A is downregulated in breast cancer tumors derived from patients with distant metastases		30961553
O75534	Cold shock domain-containing protein E1 (N-ras upstream gene protein) (Protein UNR)	CSDE1	1	66					In human embryonic stem cells, CSDE1 maintains an undifferentiated state and regulates both neural differentiation and neurogenesis		29129916
P01742	Immunoglobulin heavy variable 1-69	IGHV1-69	1	66
P41970	ETS domain-containing protein Elk-3 (ETS-related protein ERP) (ETS-related protein NET) (Serum response factor accessory protein 2) (SAP-2) (SRF accessory protein 2)	ELK3	1	65					Mice deficient in Elk3 develop tortuous arteries in the retina		25203538
Q92793	CREB-binding protein (Histone lysine acetyltransferase CREBBP) (EC 2.3.1.48) (Protein-lysine acetyltransferase CREBBP) (EC 2.3.1.-)	CREBBP	1	65					In addition to reducing nematode lifespan under standard conditions, RNAi against cbp-1 (worm ortholog of CREBBP) abrogates dietary restriction-induced life extension		19924292
O15230	Laminin subunit alpha-5	LAMA5	1	65
O60760	Hematopoietic prostaglandin D synthase	HPGDS	1	65
P08514	Integrin alpha-IIb	ITGA2B	1	65
Q9UBM4	Opticin	OPTC	1	65
Q6UXI7	Vitrin	VIT	1	64					Compared to normal age-matched corneas, the expression of VIT is downregulated in keratoconus corneas		30814630
P55285	Cadherin-6	CDH6	1	64
Q6UWB1	Interleukin-27 receptor subunit alpha	IL27RA	1	64
P21291	Cysteine and glycine-rich protein 1	CSRP1	1	63
P48426	Phosphatidylinositol 5-phosphate 4-kinase type-2 alpha	PIP4K2A	1	63
O75110	Probable phospholipid-transporting ATPase IIA	ATP9A	1	62
P20073	Annexin A7	ANXA7	1	62
Q08999	Retinoblastoma-like protein 2	RBL2	1	62
Q92838	Ectodysplasin-A	EDA	1	62
Q9H0N5	Pterin-4-alpha-carbinolamine dehydratase 2	PCBD2	1	62
Q9UK53	Inhibitor of growth protein 1	ING1	1	61					Mice deficient in Ing1 exhibit worse survival in response to total gamma irradiation and display a greater incidence of lymphomas		16170338
Q86UW7	Calcium-dependent secretion activator 2	CADPS2	1	61
O75914	Serine/threonine-protein kinase PAK 3	PAK3	1	60
P09960	Leukotriene A-4 hydrolase	LTA4H	1	60
Q6UXI9	Nephronectin	NPNT	1	60
Q9H1K4	Mitochondrial glutamate carrier 2	SLC25A18	1	60
O95994	Anterior gradient protein 2 homolog	AGR2	1	59
P12318	Low affinity immunoglobulin gamma Fc region receptor II-a	FCGR2A	1	59
Q5XIF6	Tubulin alpha-4A chain	Tuba4a	1	59
Q86XI6	Protein phosphatase 1 regulatory subunit 3B	PPP1R3B	1	59
Q9H2E6	Semaphorin-6A	SEMA6A	1	59
Q9BYB0	SH3 and multiple ankyrin repeat domains protein 3	SHANK3	1	58
Q9UQ72	Pregnancy-specific beta-1-glycoprotein 11	PSG11	1	58
O00214	Galectin-8	LGALS8	1	57
Q58EX2	Protein sidekick-2	SDK2	1	57
Q9ULB1	Neurexin-1 (Neurexin I-alpha) (Neurexin-1-alpha)	NRXN1	1	56					Prefrontal cortex levels of NRXN1 are elevated in patients with bipolar disorder		26216298
Q8N9L9	Peroxisomal succinyl-coenzyme A thioesterase	ACOT4	1	56
Q96MM7	Heparan-sulfate 6-O-sulfotransferase 2	HS6ST2	1	56
O43251	RNA binding protein fox-1 homolog 2	RBFOX2	1	55
P01241	Somatotropin	GH1	1	55	✓
P55808	Glycoprotein Xg	XG	1	55
Q9NXS2	Glutaminyl-peptide cyclotransferase-like protein	QPCTL	1	55
Q9UBW5	Bridging integrator 2	BIN2	1	55
P61586	Transforming protein RhoA (EC 3.6.5.2) (Rho cDNA clone 12) (h12)	RHOA	1	53					Diffuse-type gastric carcinoma is associated with recurrent gain of function mutations in RHOA		24816255
O15240	Neurosecretory protein VGF [Cleaved into: Neuroendocrine regulatory peptide-1	VGF	1	53
P07306	Asialoglycoprotein receptor 1	ASGR1	1	53
P41134	DNA-binding protein inhibitor ID-1	ID1	1	53
Q6UWL6	Kin of IRRE-like protein 2	KIRREL2	1	53
Q8N126	Cell adhesion molecule 3	CADM3	1	53
Q9HBE4	Interleukin-21	IL21	1	53
Q9P0M4	Interleukin-17C	IL17C	1	53
Q9NZW5	MAGUK p55 subfamily member 6 (Veli-associated MAGUK 1) (VAM-1)	MPP6	1	52					In sciatic nerves, internode myelin is thicker in mice lacking Mpp6		30357511
P14778	Interleukin-1 receptor type 1	IL1R1	1	51
P23284	Peptidyl-prolyl cis-trans isomerase B	PPIB	1	51
P23381	Tryptophan--tRNA ligase, cytoplasmic	WARS1	1	51
P52888	Thimet oligopeptidase	THOP1	1	51
Q9ULZ2	Signal-transducing adaptor protein 1	STAP1	1	51
Q13310	Polyadenylate-binding protein 4 (PABP-4) (Poly(A)-binding protein 4) (Activated-platelet protein 1) (APP-1) (Inducible poly(A)-binding protein) (iPABP)	PABPC4	1	50					A genetic variant in PABPC4 is associated with c-reactive protein levels		21300955
P07992	DNA excision repair protein ERCC-1	ERCC1	1	50
P58012	Forkhead box protein L2	FOXL2	1	50
P58546	Myotrophin	MTPN	1	50
P53804	E3 ubiquitin-protein ligase TTC3	TTC3	1	49
Q9BYW2	Histone-lysine N-methyltransferase SETD2	SETD2	1	49
Q9NP80	Calcium-independent phospholipase A2-gamma	PNPLA8	1	49
P16562	Cysteine-rich secretory protein 2	CRISP2	1	48
Q99471	Prefoldin subunit 5	PFDN5	1	48
Q9BQ89	Protein FAM110A	FAM110A	1	48
O15130	Pro-FMRFamide-related neuropeptide FF (FMRFamide-related peptides) [Cleaved into: Neuropeptide SF (NPSF); Neuropeptide FF (NPFF); Neuropeptide AF (NPAF)]	NPFF	1	47					Injecting human NPFF into fasted rats increases water intake and decreases food intake		11682148
P08962	CD63 antigen (Granulophysin) (Lysosomal-associated membrane protein 3) (LAMP-3) (Melanoma-associated antigen ME491) (OMA81H) (Ocular melanoma-associated antigen) (Tetraspanin-30) (Tspan-30) (CD antigen CD63)	CD63	1	47					RNAi knockdown against tsp-7 (worm ortholog of CD63) extends lifespan in Caenorhabditis elegans		30978202
O75771	DNA repair protein RAD51 homolog 4	RAD51D	1	47
Q02985	Complement factor H-related protein 3	CFHR3	1	47
Q16665	Hypoxia-inducible factor 1-alpha	HIF1A	1	46
P78556	C-C motif chemokine 20	CCL20	1	45
Q9NTU7	Cerebellin-4	CBLN4	1	45
Q9Y385	Ubiquitin-conjugating enzyme E2 J1	UBE2J1	1	45
P19652	Alpha-1-acid glycoprotein 2	ORM2	1	44
P26885	Peptidyl-prolyl cis-trans isomerase FKBP2 (PPIase FKBP2) (EC 5.2.1.8) (13 kDa FK506-binding protein) (13 kDa FKBP) (FKBP-13) (FK506-binding protein 2) (FKBP-2) (Immunophilin FKBP13) (Rotamase)	FKBP2	1	43					The drug rapamycin binds to FKBP2		1713687
O60292	Signal-induced proliferation-associated 1-like protein 3	SIPA1L3	1	43
O95999	B-cell lymphoma/leukemia 10	BCL10	1	43
P01717	Immunoglobulin lambda variable 3-25	IGLV3-25	1	43
P41217	OX-2 membrane glycoprotein	CD200	1	43
Q6Q759	Sperm-associated antigen 17	SPAG17	1	43
P98095	Fibulin-2	FBLN2	1	42
Q14393	Growth arrest-specific protein 6	GAS6	1	42
Q8TE68	Epidermal growth factor receptor kinase substrate 8-like protein 1	EPS8L1	1	42
Q96DX5	Ankyrin repeat and SOCS box protein 9	ASB9	1	42
P10915	Hyaluronan and proteoglycan link protein 1	HAPLN1	1	41
Q9H1Y0	Autophagy protein 5	ATG5	1	41
Q8TC05	Nuclear protein MDM1	MDM1	1	40					A nonsense mutation in Mdm1 is associated with age-related retinal degeneration in mice		18805803
Q13485	Mothers against decapentaplegic homolog 4 (MAD homolog 4) (Mothers against DPP homolog 4) (Deletion target in pancreatic carcinoma 4) (SMAD family member 4) (SMAD 4) (Smad4) (hSMAD4)	SMAD4	1	40					SMAD4 is frequently mutated in pancreatic cancer		23103869
Q15942	Zyxin	ZYX	1	40
Q5DT21	Serine protease inhibitor Kazal-type 9	SPINK9	1	40
Q8N8S7	Protein enabled homolog	ENAH	1	40
Q9Y4D8	Probable E3 ubiquitin-protein ligase HECTD4	HECTD4	1	40
Q92954	Proteoglycan 4	PRG4	1	39		46.32	NA
Q9BQT9	Calsyntenin-3 (Alcadein-beta) (Alc-beta)	CLSTN3	1	38					A genetic variant in CLSTN3 is linked with Parkinson's disease		30833663
P17612	cAMP-dependent protein kinase catalytic subunit alpha	PRKACA	1	38
Q7LG56	Ribonucleoside-diphosphate reductase subunit M2 B (EC 1.17.4.1) (TP53-inducible ribonucleotide reductase M2 B) (p53-inducible ribonucleotide reductase small subunit 2-like protein) (p53R2)	RRM2B	1	37					Mice heterozygous for Rrm2b develop age-related plasma cell neoplasms and exhibit a shorter lifespan		23643536
O60279	Sushi domain-containing protein 5	SUSD5	1	37
Q86XR8	Centrosomal protein of 57 kDa	CEP57	1	37
Q9UBG0	C-type mannose receptor 2	MRC2	1	37
O60542	Persephin	PSPN	1	36
P20340	Ras-related protein Rab-6A	RAB6A	1	36
Q16666	Gamma-interferon-inducible protein 16	IFI16	1	36
Q9GZP0	Platelet-derived growth factor D (PDGF-D) (Iris-expressed growth factor) (Spinal cord-derived growth factor B) (SCDGF-B) [Cleaved into: Platelet-derived growth factor D, latent form (PDGFD latent form); Platelet-derived growth factor D, receptor-binding form (PDGFD receptor-binding form)]	PDGFD	1	35					Compared to healthy tissues, the expression of PDGFD is upregulated in schwannomas and meningiomas		25333347
O14965	Aurora kinase A	AURKA	1	35
P58062	Serine protease inhibitor Kazal-type 7	SPINK7	1	35
Q16658	Fascin	FSCN1	1	35
Q9H2X0	Chordin	CHRD	1	35
Q9Y3Z3	Deoxynucleoside triphosphate triphosphohydrolase SAMHD1	SAMHD1	1	35
Q6XPS3	Phosphatidylinositol 3,4,5-trisphosphate 3-phosphatase TPTE2	TPTE2	1	34		1.07	27
P47989	Xanthine dehydrogenase/oxidase [Includes: Xanthine dehydrogenase	XDH	1	34
P80419	Immunoglobulin heavy variable 3-7	IGHV3-7	1	34
O00453	Leukocyte-specific transcript 1 protein (Protein B144)	LST1	1	33					An elevated expression level of LST1 in CD4+ T-cells is associated with a positive clinical response to glucocorticoids in patients with rheumatoid arthritis		27384923
Q14565	Meiotic recombination protein DMC1/LIM15 homolog	DMC1	1	33
P01824	Immunoglobulin heavy variable 4-39	IGHV4-39	1	32
P08238	Heat shock protein HSP 90-beta	HSP90AB1	1	32
Q96QB1	Rho GTPase-activating protein 7	DLC1	1	32
Q9ULC4	Malignant T-cell-amplified sequence 1 (MCT-1) (Multiple copies T-cell malignancies)	MCTS1	1	31					The expression level of MCTS1 is elevated in biopsy specimens from patients with diffuse large B-cell lymphoma		12637315
P01705	Immunoglobulin lambda variable 2-23	IGLV2-23	1	31
P14314	Glucosidase 2 subunit beta	PRKCSH	1	31
P16581	E-selectin	SELE	1	31
P54868	Hydroxymethylglutaryl-CoA synthase, mitochondrial	HMGCS2	1	31
Q5KU26	Collectin-12	COLEC12	1	31
Q6UXM1	Leucine-rich repeats and immunoglobulin-like domains protein 3	LRIG3	1	31
Q9BYJ0	Fibroblast growth factor-binding protein 2	FGFBP2	1	31
P01258	Calcitonin [Cleaved into: Calcitonin; Katacalcin	CALCA	1	30	✓
P29017	T-cell surface glycoprotein CD1c	CD1C	1	30
Q13126	S-methyl-5'-thioadenosine phosphorylase	MTAP	1	30
Q68DE3	Basic helix-loop-helix domain-containing protein USF3	USF3	1	30
Q9BUB7	Transmembrane protein 70, mitochondrial	TMEM70	1	30
Q9H3W5	Leucine-rich repeat neuronal protein 3	LRRN3	1	30
Q9Y6R7	IgGFc-binding protein	FCGBP	1	29		13.71	NA
O15503	Insulin-induced gene 1 protein	INSIG1	1	29
Q15884	Endosomal transmembrane epsin interactor 1	ENTREP1	1	29
P78417	Glutathione S-transferase omega-1	GSTO1	1	28
Q86VH2	Kinesin-like protein KIF27	KIF27	1	28
Q9BZM6	UL16-binding protein 1	ULBP1	1	28
Q9P286	Serine/threonine-protein kinase PAK 5	PAK5	1	27
Q9BYP7	Serine/threonine-protein kinase WNK3 (EC 2.7.11.1) (Protein kinase lysine-deficient 3) (Protein kinase with no lysine 3)	WNK3	1	26					Compared to wild-type animals, post-stroke neurological recovery is accelerated in Wnk3 knockout mice		26069258
O95196	Chondroitin sulfate proteoglycan 5	CSPG5	1	26
P49771	Fms-related tyrosine kinase 3 ligand	FLT3LG	1	26
P59665	Neutrophil defensin 1	DEFA1	1	26
Q86SQ7	Serologically defined colon cancer antigen 8	SDCCAG8	1	26
Q92994	Transcription factor IIIB 90 kDa subunit	BRF1	1	26
Q9NZH7	Interleukin-36 beta	IL36B	1	26
O43447	Peptidyl-prolyl cis-trans isomerase H	PPIH	1	25
Q9BX46	RNA-binding protein 24	RBM24	1	25
Q96MN2	NACHT, LRR and PYD domains-containing protein 4 (Cancer/testis antigen 58) (CT58) (PAAD and NACHT-containing protein 2) (PAN2) (PYRIN and NACHT-containing protein 2) (PYRIN-containing APAF1-like protein 4) (PYPAF4) (Ribonuclease inhibitor 2)	NLRP4	1	24					NLRP4 interacts with Beclin-1 and knocking down NLRP4 via RNAi upregulates autophagy		21209283
O75815	Breast cancer anti-estrogen resistance protein 3	BCAR3	1	24
Q68DV7	E3 ubiquitin-protein ligase RNF43	RNF43	1	24
Q8WWA0	Intelectin-1	ITLN1	1	24
Q96RJ3	Tumor necrosis factor receptor superfamily member 13C	TNFRSF13C	1	24
Q9C0F0	Putative Polycomb group protein ASXL3	ASXL3	1	24
Q9UKW4	Guanine nucleotide exchange factor VAV3 (VAV-3)	VAV3	1	23					Excisional wound healing is impaired in Vav3-/- mice		19147786
P04090	Prorelaxin H2 [Cleaved into: Relaxin B chain; Relaxin A chain]	RLN2	1	23
P21695	Glycerol-3-phosphate dehydrogenase [NAD	GPD1	1	23
Q6UX71	Plexin domain-containing protein 2	PLXDC2	1	23
Q99665	Interleukin-12 receptor subunit beta-2	IL12RB2	1	23
Q9UKJ3	G patch domain-containing protein 8	GPATCH8	1	23
Q07444	NKG2-E type II integral membrane protein (NK cell receptor E) (NKG2-E-activating NK receptor)	KLRC3	1	22					In a glioblastoma cell line, silencing of KLRC3 reduces various parameters related to tumor aggressiveness and tumorigenesis		27641066
P36941	Tumor necrosis factor receptor superfamily member 3	LTBR	1	22
Q6PI73	Leukocyte immunoglobulin-like receptor subfamily A member 6	LILRA6	1	22
Q9BXB4	Oxysterol-binding protein-related protein 11	OSBPL11	1	22
Q9Y237	Peptidyl-prolyl cis-trans isomerase NIMA-interacting 4 (EC 5.2.1.8) (Parvulin-14) (Par14) (hPar14) (Parvulin-17) (Par17) (hPar17) (Peptidyl-prolyl cis-trans isomerase Pin4) (PPIase Pin4) (Peptidyl-prolyl cis/trans isomerase EPVH) (hEPVH) (Rotamase Pin4)	PIN4	1	21					In nematodes deficient in fkb-5 (worm ortholog of FKBP9), RNAi knockdown against pinn-4 (worth ortholog of PIN4) reduces lifespan		22683625
O95389	Cellular communication network factor 6	CCN6	1	21
O95727	Cytotoxic and regulatory T-cell molecule	CRTAM	1	21
P01130	Low-density lipoprotein receptor	LDLR	1	21
P18669	Phosphoglycerate mutase 1	PGAM1	1	21
Q8TDS4	Hydroxycarboxylic acid receptor 2 (G-protein coupled receptor 109A) (G-protein coupled receptor HM74A) (Niacin receptor 1) (Nicotinic acid receptor)	HCAR2	1	20					Hcar2-/- mice gain significantly more weight with age and develop hepatic steatosis		30659164
Q6Q8B3	Cell surface glycoprotein CD200 receptor 2	CD200R1L	1	20
Q96MW5	Conserved oligomeric Golgi complex subunit 8	COG8	1	20
Q9NR61	Delta-like protein 4	DLL4	1	20
Q9NZS2	Killer cell lectin-like receptor subfamily F member 1	KLRF1	1	20
Q96A84	EMI domain-containing protein 1 (Emilin and multimerin domain-containing protein 1) (Emu1)	EMID1	1	18					The gene EMID1 in blood marrow transplant donors is associated with overall survival in transplant recipients		29610366
O95393	Bone morphogenetic protein 10	BMP10	1	18
O95750	Fibroblast growth factor 19	FGF19	1	18
P06737	Glycogen phosphorylase, liver form	PYGL	1	18
Q6ZTQ4	Cadherin-related family member 3	CDHR3	1	18
Q9BQ16	Testican-3	SPOCK3	1	18
P07333	Macrophage colony-stimulating factor 1 receptor	CSF1R	1	17
Q15293	Reticulocalbin-1	RCN1	1	17
P04733	Metallothionein-1F (MT-1F) (Metallothionein-IF) (MT-IF)	MT1F	1	16					MT1F is upregulated in frontal cortex and substantia nigra astrocytes derived from patients with Parkinson's disease		21800131
O94768	Serine/threonine-protein kinase 17B	STK17B	1	16
Q6ZRI8	Rho GTPase-activating protein 36	ARHGAP36	1	16
Q8IZU9	Kin of IRRE-like protein 3	KIRREL3	1	16
Q9NQ38	Serine protease inhibitor Kazal-type 5	SPINK5	1	16
O95219	Sorting nexin-4	SNX4	1	15					Ablating SNX4 in fungi (Podospora anserina) reduces lifespan, decreases growth rate, and causes infertility		32007577
Q29983	MHC class I polypeptide-related sequence A	MICA	1	15
Q5JP53	Tubulin beta chain	TUBB	1	15
Q7Z7M8	UDP-GlcNAc:betaGal beta-1,3-N-acetylglucosaminyltransferase 8	B3GNT8	1	15
Q9BW91	ADP-ribose pyrophosphatase, mitochondrial (EC 3.6.1.13) (ADP-ribose diphosphatase) (ADP-ribose phosphohydrolase) (Adenosine diphosphoribose pyrophosphatase) (ADPR-PPase) (Nucleoside diphosphate-linked moiety X motif 9) (Nudix motif 9)	NUDT9	1	14					Single nucleotide polymorphisms located in or close to NUDT9, PKD2, and ABCG2 are associated with gout		30899057
Q8IZP9	Adhesion G-protein coupled receptor G2	ADGRG2	1	14
Q9UBC7	Galanin-like peptide	GALP	1	13					Administering GALP intranasally protects against weight gain and reduces locomotor activity, water intake, and food intake in ob/ob mice		27323911
A5PKW4	PH and SEC7 domain-containing protein 1	PSD	1	13
O94985	Calsyntenin-1	CLSTN1	1	13
P59282	Tubulin polymerization-promoting protein family member 2	TPPP2	1	13
Q6UXK5	Leucine-rich repeat neuronal protein 1	LRRN1	1	13
Q86VK4	Zinc finger protein 410	ZNF410	1	13
Q8N766	ER membrane protein complex subunit 1	EMC1	1	13
Q9H819	DnaJ homolog subfamily C member 18	DNAJC18	1	13
Q9UL16	Cilia- and flagella-associated protein 45	CFAP45	1	13
Q9UNN8	Endothelial protein C receptor	PROCR	1	13
P05362	Intercellular adhesion molecule 1	ICAM1	1	12	✓
P20851	C4b-binding protein beta chain	C4BPB	1	12
Q9UJY5	ADP-ribosylation factor-binding protein GGA1 (Gamma-adaptin-related protein 1) (Golgi-localized, gamma ear-containing, ARF-binding protein 1)	GGA1	1	11					GGA1 is expressed in human neurons and regulates the production of amyloid-beta precursor protein		17151287
Q6UXB8	Peptidase inhibitor 16	PI16	1	11
Q86VP1	Tax1-binding protein 1	TAX1BP1	1	11
Q9NP95	Fibroblast growth factor 20	FGF20	1	11
Q01459	Di-N-acetylchitobiase	CTBS	1	10		26.57	NA
P15529	Membrane cofactor protein	CD46	1	10
P26842	CD27 antigen	CD27	1	10
Q15404	Ras suppressor protein 1	RSU1	1	10
Q9BQ51	Programmed cell death 1 ligand 2	PDCD1LG2	1	10
Q9UQE7	Structural maintenance of chromosomes protein 3 (SMC protein 3) (SMC-3) (Basement membrane-associated chondroitin proteoglycan) (Bamacan) (Chondroitin sulfate proteoglycan 6) (Chromosome-associated polypeptide) (hCAP)	SMC3	1	9					A mutation in SMC3 causes Cornelia de Lange syndrome		17273969
Q06828	Fibromodulin	FMOD	1	9
Q5EE01	Centromere protein W	CENPW	1	9
Q99714	3-hydroxyacyl-CoA dehydrogenase type-2	HSD17B10	1	9
Q9UM13	Anaphase-promoting complex subunit 10	ANAPC10	1	9
Q15399	Toll-like receptor 1 (EC 3.2.2.6) (Toll/interleukin-1 receptor-like protein) (TIL) (CD antigen CD281)	TLR1	1	8					A genetic variant in TLR1 is associated with a decreased risk for tuberculosis		26430737
A8MVW5	HEPACAM family member 2	HEPACAM2	1	8
O76027	Annexin A9	ANXA9	1	8
P01591	Immunoglobulin J chain	JCHAIN	1	8
P32942	Intercellular adhesion molecule 3	ICAM3	1	8
P48960	Adhesion G protein-coupled receptor E5	ADGRE5	1	8
Q18PE1	Protein Dok-7	DOK7	1	8
Q71U36	Tubulin alpha-1A chain	TUBA1A	1	8
Q8WUM4	Programmed cell death 6-interacting protein	PDCD6IP	1	8
Q9Y5X2	Sorting nexin-8	SNX8	1	7					Mice deficient in Snx8 exhibit greater lethality in response to infection with RNA viruses		31511639
P58753	Toll/interleukin-1 receptor domain-containing adapter protein (TIR domain-containing adapter protein) (Adaptor protein Wyatt) (MyD88 adapter-like protein) (MyD88-2)	TIRAP	1	7					A genetic variant in TIRAP associates with bacteremia, invasive pneumococcal disease, malaria, and tuberculosis		17322885
O75871	Carcinoembryonic antigen-related cell adhesion molecule 4	CEACAM4	1	7
P58294	Prokineticin-1	PROK1	1	7
Q13291	Signaling lymphocytic activation molecule	SLAMF1	1	7
Q7Z569	BRCA1-associated protein	BRAP	1	7
Q9Y5W5	Wnt inhibitory factor 1	WIF1	1	7
Q7Z628	Neuroepithelial cell-transforming gene 1 protein (Proto-oncogene p65 Net1) (Rho guanine nucleotide exchange factor 8)	NET1	1	6					Bone marrow levels of NET1 are increased in patients with acute lymphoblastic leukemia		31046876
P16871	Interleukin-7 receptor subunit alpha	IL7R	1	6
P27487	Dipeptidyl peptidase 4	DPP4	1	6
Q9NSK7	Protein C19orf12	C19orf12	1	6
Q9UBV7	Beta-1,4-galactosyltransferase 7	B4GALT7	1	6
Q9UHC6	Contactin-associated protein-like 2	CNTNAP2	1	6
Q9H8L6	Multimerin-2 (EMILIN-3) (Elastin microfibril interface located protein 3) (Elastin microfibril interfacer 3) (EndoGlyx-1 p125/p140 subunit)	MMRN2	1	5					Vascular permeability and stability is impaired in mice lacking Mmrn2		31422156
O14950	Myosin regulatory light chain 12B	MYL12B	1	5
O95786	Antiviral innate immune response receptor RIG-I	RIGI	1	5
P00813	Adenosine deaminase	ADA	1	5
P06887	Immunoglobulin lambda variable 1-44	IGLV1-44	1	5
P22304	Iduronate 2-sulfatase	IDS	1	5
P23677	Inositol-trisphosphate 3-kinase A	ITPKA	1	5
[truncated: 229 more rows]

## Sheet: ST1c
Supplementary Table S1c. List of proteotypic peptides (according to SRMAtlas [27453469]) to assess suitability for use in a targeted multiple reaction monitoring (SRM) panel
	Peptide	sequence	Length	Missed	cleavages	Position	Unique	without	variants	Natural	in	neXtProt	Synthetic	in	neXtProt
P15692	SRPCGPCSER	10	0	0-9	Yes	No	No
	SWSVYVGAR	9	0	0-8	Yes	No	No
	SWSVCDKPR	9	0	0-8	Yes	No	No
	HLFVQDPQTCK	11	0	0-10	Yes	No	No
	CCLMPWSLPGPHPCGPCSER	20	0	0-19	Yes	No	No
	CGGCCNDEGLECVPTEESNITMQIMR	26	0	0-25	Yes	No	No
	IKPHQGQHIGEMSFLQHNK	19	0	0-18	Yes	No	No
	SWSVPCGPCSER	12	0	0-11	Yes	No	No
	QENPCGPCSER	11	0	0-10	Yes	No	No
	APMAEGGGQNHHEVVK	16	0	0-15	Yes	No	No
	Protein	digestion
	Peptide	sequence	Length	Missed	cleavages	Position	Unique	without	variants	Natural	in	neXtProt	Synthetic	in	neXtProt
P01034	AFCSFQIYAVPWQGTMTLSK	20	0	0-19	Yes	No	No
	ALDFAVGEYNK	11	0	0-10	Yes	No	No
	ASNDMYHSR	9	0	0-8	Yes	No	No
	LVGGPMDASVEEEGVR	16	0	0-15	Yes	No	No
	TQPNLDNCPFHDQPHLK	17	0	0-16	Yes	No	No
	QIVAGVNYFLDVELGR	16	0	0-15	Yes	No	No
P14151	Protein	digestion
	Peptide	sequence	Length	Missed	cleavages	Position	Unique	without	variants	Natural	in	neXtProt	Synthetic	in	neXtProt
	SYYWIGIR	8	0	0-7	No	No	No
	TICESSGIWSNPSPICQK	18	0	0-17	Yes	No	No
	AEIEYLEK	8	0	0-7	Yes	No	No
	WNDDACHK	8	0	0-7	Yes	No	No
	IGGIWTWVGTNK	12	0	0-11	Yes	No	No
	DFLAHHGTDC	10	0	0-9	Yes	No	No
	DNYTDLVAIQNK	12	0	0-11	Yes	No	No
	EDCVEIYIK	9	0	0-8	No	No	No
	WTYHYSEKPMNWQR	14	0	0-13	Yes	No	No
	EGDYNPLFIPVAVMVTAFSGLAFIIWLAR	29	0	0-28	Yes	No	No
	SLTEEAENWGDGEPNNK	17	0	0-16	Yes	No	No
	Protein	digestion
P01011
	Peptide	sequence	Length	Missed	cleavages	Position	Unique	without	variants	Natural	in	neXtProt	Synthetic	in	neXtProt
	ITLLSALVETR	11	0	0-10	Yes	No	No
	FNRPFLMIIVPTDTQNIFFMSK	22	0	0-21	Yes	No	No
	WEMPFDPQDTHQSR	14	0	0-13	Yes	No	No
	DLDSQTMMVLVNYIFFK	17	0	0-16	Yes	No	No
	NVIFSPLSISTALAFLSLGAHNTTLTEILK	30	0	0-29	Yes	No	No
	DYNLNDILLQLGIEEAFTSK	20	0	0-19	Yes	No	No
	WVMVPMMSLHHLTIPYFR	18	0	0-17	Yes	No	No
	FNLTETSEAEIHQSFQHLLR	20	0	0-19	Yes	No	No
	YTGNASALFILPDQDK	16	0	0-15	Yes	No	No
	HLLPQQSK	8	0	0-7	Yes	No	No
	LYGSEAFATDFQDSAAAK	18	0	0-17	Yes	No	No
	HPNSPLDEENLTQENQDR	18	0	0-17	Yes	No	No
	EQLSLLDR	8	0	0-7	Yes	No	No
	GTHVDLGLASANVDFAFSLYK	21	0	0-20	Yes	No	No
	EIGELYLPK	9	0	0-8	Yes	No	No
	LINDYVK	7	0	0-6	Yes	No	No
	ADLSGITGAR	10	0	0-9	Yes	No	No
	TLNQSSDELQLSMGNAMFVK	20	0	0-19	Yes	No	No
	DEELSCTVVELK	12	0	0-11	Yes	No	No
	LCLMYLR	7	0	0-6	Yes	No	No
	NSPLDEENLTQENQDR	16	0	0-15	Yes	No	No
	NLAVSQVVHK	10	0	0-9	Yes	No	No
	AVLDVFEEGTEASAATAVK	19	0	0-18	Yes	No	No
	MEEVEAMLLPETLK	14	0	0-13	Yes	No	No
	Protein	digestion
P02765
	Peptide	sequence	Length	Missed	cleavages	Position	Unique	without	variants	Natural	in	neXtProt	Synthetic	in	neXtProt
	VWPQQPSGELFEIEIDTLETTCHVLDPTPVAR	32	0	0-31	Yes	No	No
	APHGPGLIYR	10	0	0-9	Yes	No	No
	HTFMGVVSLGSPSGEVSHPR	20	0	0-19	Yes	No	No
	TVVQPSVGAAAGPVVPPCPGR	21	0	0-20	Yes	No	No
	CNLLAEK	7	0	0-6	Yes	No	No
	AALAAFNAQNNGSNFQLEEISR	22	0	0-21	Yes	No	No
	LAAPPGHQLHR	11	0	0-10	Yes	No	No
	FSVVYAK	7	0	0-6	Yes	No	No
	AQLVPLPPSTYVEFTVSGTDCVAK	24	0	0-23	Yes	No	No
	VCQDCPLLAPLNDTR	15	0	0-14	Yes	No	No
	QPNCDDPETEEAALVAIDYINQNLPWGYK	29	0	0-28	Yes	No	No
	LGGAEVAVTCMVFQTQPVSSQPQPEGANEAVPTPVVDPDAPPSPPLGAPGLPPAGSPPDSHVL	63	0	0-62	Yes	No	No
	EHAVEGDCDFQLLK	14	0	0-13	Yes	No	No
	EATEAAK	7	0	0-6	Yes	No	No
	CDSSPDSAEDVR	12	0	0-11	Yes	No	No
	HTLNQIDEVK	10	0	0-9	Yes	No	No
	Protein	digestion
P18065
	Peptide	sequence	Length	Missed	cleavages	Position	Unique	without	variants	Natural	in	neXtProt	Synthetic	in	neXtProt
	DAEYGASPEQVADNGDDHSEGGLVENHVDSTMNMLGGGGSAGR	43	0	0-42	Yes	No	No
	LIQGAPTIR	9	0	0-8	Yes	No	No
	MPCAELVR	8	0	0-7	Yes	No	No
	CYPHPGSELPLQALVMGEGTCEK	23	0	0-22	Yes	No	No
	EPGCGCCSVCAR	12	0	0-11	Yes	No	No
	CPPCTPER	8	0	0-7	Yes	No	No
	GDPECHLFYNEQQEAR	16	0	0-15	Yes	No	No
	TPCQQELDQVLER	13	0	0-12	Yes	No	No
	HHLGLEEPK	9	0	0-8	Yes	No	No
	LAACGPPPVAPPAAVAAVAGGAR	23	0	0-22	Yes	No	No
	MSLNGQR	7	0	0-6	Yes	No	No
	LRPPPAR	7	0	0-6	Yes	No	No
	LEGEACGVYTPR	12	0	0-11	Yes	No	No
	GPLEHLYSLHIPNCDK	16	0	0-15	Yes	No	No
	HGLYNLK	7	0	0-6	Yes	No	No
	GECWCVNPNTGK	12	0	0-11	Yes	No	No
	Protein	digestion
P02751
	Peptide	sequence	Length	Missed	cleavages	Position	Unique	without	variants	Natural	in	neXtProt	Synthetic	in	neXtProt
	VVTPLSPPTNLHLEANPDTGVLTVSWER	28	0	0-27	Yes	No	No
	FDFTTTST	8	0	0-7	Yes	No	No
	ATGVFTTLQPGSSIPPYNTEVTETTIVITWTPAPR	35	0	0-34	Yes	No	No
	HTSVQTTSSGSGPFTDVR	18	0	0-17	Yes	No	No
	ITYGETGGNSPVQEFTVPGSK	21	0	0-20	Yes	No	No
	NLQPASEYTVSLVAIK	16	0	0-15	Yes	No	No
	YQCYCYGR	8	0	0-7	Yes	No	No
	ESVPISDTIIPAVPPPTDLR	20	0	0-19	Yes	No	No
	GNLLQCICTGNGR	13	0	0-12	Yes	No	No
	EEVVTVGNSR	10	0	0-9	Yes	No	No
	ENSPVQEFTVPGSK	14	0	0-13	Yes	No	No
	TYLGNALVCTCYGGSR	16	0	0-15	Yes	No	No
	EEVVTVGNSVNEGLNQPTDDSCFDPYTVSHYAVGDEWER	39	0	0-38	Yes	No	No
	QHDMGHMMR	9	0	0-8	Yes	No	No
	VFAVSHGR	8	0	0-7	Yes	No	No
	TFYSCTTEGR	10	0	0-9	Yes	No	No
	ITGYIIK	7	0	0-6	Yes	No	No
	VTYSSPEDGIHELFPAPDGEEDTAELQGLRPGSEYTVSVVALHDDMESQPLIGTQSTAIPAPTDLK	66	0	0-65	Yes	No	No
	TVNEGLNQPTDDSCFDPYTVSHYAVGDEWER	31	0	0-30	Yes	No	No
	DSMIWDCTCIGAGR	14	0	0-13	Yes	No	No
	HYQINQQWER	10	0	0-9	Yes	No	No
	QGENGQMMSCTCLGNGK	17	0	0-16	Yes	No	No
	TGLDSPTGIDFSDITANSFTVHWIAPR	27	0	0-26	Yes	No	No
	LGVRPSQGGEAPR	13	0	0-12	Yes	No	No
	SSPVVIDASTAIDAPSNLR	19	0	0-18	Yes	No	No
	TPFVTHPGYDTGNGIQLPGTSGQQPSVGQQMIFEEHGFR	39	0	0-38	Yes	No	No
	MSESGFK	7	0	0-6	Yes	No	No
	GLAFTDVDVDSIK	13	0	0-12	Yes	No	No
	QYNVGPSVSK	10	0	0-9	Yes	No	No
	SYTITGLQPGTDYK	14	0	0-13	Yes	No	No
	HHPEHFSGRPR	11	0	0-10	Yes	No	No
	EYLGAICSCTCFGGQR	16	0	0-15	Yes	No	No
	DQCIVDDITYNVNDTFHK	18	0	0-17	Yes	No	No
	YEKPGSPPR	9	0	0-8	Yes	No	No
	GFNCESKPEAEETCFDK	17	0	0-16	Yes	No	No
	NSITLTNLTPGTEYVVSIVALNGR	24	0	0-23	Yes	No	No
	DLQFVEVTDVK	11	0	0-10	Yes	No	No
	CHEGGQSYK	9	0	0-8	Yes	No	No
	EINLAPDSSSVVVSGLMVATK	21	0	0-20	Yes	No	No
	EVVPRPRPGVTEATITGLEPGTEYTIYVIALK	32	0	0-31	Yes	No	No
	FGFCPMAAHEEICTTNEGVMYR	22	0	0-21	Yes	No	No
	TDELPQLVTLPHPNLHGPEILDVPSTVQK	29	0	0-28	Yes	No	No
	GGNSNGALCHFPFLYNNHNYTDCTSEGR	28	0	0-27	Yes	No	No
	ITVVAAGEGIPIFEDFVDSSVGYYTVTGLEPGIDYDISVITLINGGESAPTTLTQQTAVPPPTDLR	66	0	0-65	Yes	No	No
	CDPVDQCQDSETGTFYQIGDSWEK	24	0	0-23	Yes	No	No
	IAWESPQGQVSR	12	0	0-11	Yes	No	No
	NGPGPTK	7	0	0-6	Yes	No	No
	LTVGLTR	7	0	0-6	Yes	No	No
	ESKPLTAQQTTK	12	0	0-11	Yes	No	No
	DTLTSRPAQGVVTTLENVSPPR	22	0	0-21	Yes	No	No
	WLPSSSPVTGYR	12	0	0-11	Yes	No	No
	GIGEWHCQPLQTYPSSSGPVEVFITETPSQPNSHPIQWNAPQPSHISK	48	0	0-47	Yes	No	No
	ATITGYR	7	0	0-6	Yes	No	No
	VEYELSEEGDEPQYLDLPSTATSVNIPDLLPGR	33	0	0-32	Yes	No	No
	ATSESVTEITASSFVVSWVSASDTVSGFR	29	0	0-28	Yes	No	No
	CNDQDTR	7	0	0-6	Yes	No	No
	IGDTWSK	7	0	0-6	Yes	No	No
	LDAPTNLQFVNETDSTVLVR	20	0	0-19	Yes	No	No
	TDSTTSNYEQDQK	13	0	0-12	Yes	No	No
	LLCQCLGFGSGHFR	14	0	0-13	Yes	No	No
	YEVSVYALK	9	0	0-8	Yes	No	No
	HRPRPYPPNVGQEALSQTTISWAPFQDTSEYIISCHPVGTDEEPLQFR	48	0	0-47	Yes	No	No
	STTPDITGYR	10	0	0-9	Yes	No	No
	IGDQWDK	7	0	0-6	Yes	No	No
	TNTNVNCPIECFMPLDVQADR	21	0	0-20	Yes	No	No
	FTNIGPDTMR	10	0	0-9	Yes	No	No
	TYHVGEQWQK	10	0	0-9	Yes	No	No
	DLEVVAATPTSLLISWDAPAVTVR	24	0	0-23	Yes	No	No
	CTCVGNGR	8	0	0-7	Yes	No	No
	FTQVTPTSLSAQWTPPNVQLTGYR	24	0	0-23	Yes	No	No
	VPGTSTSATLTGLTR	15	0	0-14	Yes	No	No
	YIVNVYQISEDGEQSLILSTSQTTAPDAPPDTTVDQVDDTSIVVR	45	0	0-44	Yes	No	No
	WCHDNGVNYK	10	0	0-9	Yes	No	No
	SEPLIGR	7	0	0-6	Yes	No	No
	TAGPDQTEMTIEGLQPTVEYVVSVYAQNPSGESQPLVQTAVTTIPAPTDLK	51	0	0-50	Yes	No	No
	NEEDVAELSISPSDNAVVLTNLLPGTEYVVSVSSVYEQHESTPLR	45	0	0-44	Yes	No	No
	ISCTIANR	8	0	0-7	Yes	No	No
	YTGNTYR	7	0	0-6	Yes	No	No
	GLKPGVVYEGQLISIQQYGHQEVTR	25	0	0-24	Yes	No	No
	WSRPQAPITGYR	12	0	0-11	Yes	No	No
	AQITGYR	7	0	0-6	Yes	No	No
	FDFTTTSTSTPVTSNTVTGETTPFSPLVATSESVTEITASSFVVSWVSASDTVSGFR	57	0	0-56	Yes	No	No
	ITTTPTNGQQGNSLEEVVHADQSSCTFDNLSPGLEYNVSVYTVK	44	0	0-43	Yes	No	No
	TETITGFQVDAVPANGQTPIQR	22	0	0-21	Yes	No	No
	HEEGHMLNCTCFGQGR	16	0	0-15	Yes	No	No
	EATIPGHLNSYTIK	14	0	0-13	Yes	No	No
	QMLCTCLGNGVSCQETAVTQTYGGNSNGEPCVLPFTYNGR	40	0	0-39	Yes	No	No
	EDVDYHLYPHGPGLNPNASTGQEALSQTTISWAPFQDTSEYIISCHPVGTDEEPLQFR	58	0	0-57	Yes	No	No
	VTIMWTPPESAVTGYR	16	0	0-15	Yes	No	No
	VDVIPVNLPGEHGQR	15	0	0-14	Yes	No	No
	STATISGLKPGVDYTITVYAVTGR	24	0	0-23	Yes	No	No
	HRPRPYPPNVGEEIQIGHIPR	21	0	0-20	Yes	No	No
	TEIDKPSQMQVTDVQDNSISVK	22	0	0-21	Yes	No	No
	VTWAPPPSIDLTNFLVR	17	0	0-16	Yes	No	No
	RPHETGGYMLECVCLGNGK	19	0	0-18	Yes	No	No
	TGQEALSQTTISWAPFQDTSEYIISCHPVGTDEEPLQSTK	40	0	0-39	Yes	No	No
	GEWTCIAYSQLR	12	0	0-11	Yes	No	No
	EVTSDSGSIVVSGLTPGVEYVYTIQVLR	28	0	0-27	Yes	No	No
	VTDATETTITISWR	14	0	0-13	Yes	No	No
	RPGGEPSPEGTTGQSYNQYSQR	22	0	0-21	Yes	No	No
	IVYSPSVEGSSTELNLPETANSVTLSDLQPGVQYNITIYAVEENQESTPVVIQQETTGTPR	61	0	0-60	Yes	No	No
	AAVYQPQPHPQPPPYGHCVTDSGVVYSVGMQWLK	34	0	0-33	Yes	No	No
	TGQEALSQTTISWAPFQDTSEYIISCHPVGTDEEPLQFR	39	0	0-38	Yes	No	No
	QMLCTCLGNGVSCQETAVTQTYGGNSNGEPCVLPFTYNDR	40	0	0-39	Yes	No	No
	IYLYTLNDNAR	11	0	0-10	Yes	No	No
	TAGPDQTEMTIEGLQPTVEYVVSVYAQNPSGESQPLVQTAVTNIDRPK	48	0	0-47	Yes	No	No
	NTFAEVTGLSPGVTYYFK	18	0	0-17	Yes	No	No
	CDPHEATCYDDGK	13	0	0-12	Yes	No	No
	TIKPDVR	7	0	0-6	Yes	No	No
	YSFCTDHTVLVQTR	14	0	0-13	Yes	No	No
	EESPLLIGQQSTVSDVPR	18	0	0-17	Yes	No	No
	DAPIVNK	7	0	0-6	Yes	No	No
	WCGTTQNYDADQK	13	0	0-12	Yes	No	No
	FSDITANSFTVHWIAPR	17	0	0-16	Yes	No	No
	QDGHLWCSTTSNYEQDQK	18	0	0-17	Yes	No	No
	GNQESPK	7	0	0-6	Yes	No	No
	GDSPASSKPISINYR	15	0	0-14	Yes	No	No
	ESVPISDTIIPEVPQLTDLSFVDITDSSIGLR	32	0	0-31	Yes	No	No
	SDTVPSPR	8	0	0-7	Yes	No	No
	GATYNVIVEALK	12	0	0-11	Yes	No	No
	WTPLNSSTIIGYR	13	0	0-12	Yes	No	No
	CFDHAAGTSYVVGETWEKPYQGWMMVDCTCLGEGSGR	37	0	0-36	Yes	No	No
	WRPVSIPPR	9	0	0-8	Yes	No	No
	FLATTPNSLLVSWQPPR	17	0	0-16	Yes	No	No
	GEWTCKPIAEK	11	0	0-10	Yes	No	No
	VGDTYERPK	9	0	0-8	Yes	No	No
	TTPPTTATPIR	11	0	0-10	Yes	No	No
	PIQWNAPQPSHISK	14	0	0-13	Yes	No	No
	QAQQMVQPQSPVAVSQSKPGCYDNGK	26	0	0-25	Yes	No	No
	Protein	digestion
P00742
	Peptide	sequence	Length	Missed	cleavages	Position	Unique	without	variants	Natural	in	neXtProt	Synthetic	in	neXtProt
	GDNNLTR	7	0	0-6	Yes	No	No
	TGIVSGFGR	9	0	0-8	Yes	No	No
	LSSSFIITQNMFCAGYDTK	19	0	0-18	Yes	No	No
	DGECPWQALLINEENEGFCGGTILSEFYILTAAHCLYQAK	40	0	0-39	Yes	No	No
	DGDQCETSPCQNQGK	15	0	0-14	Yes	No	No
	GYTLADNGK	9	0	0-8	Yes	No	No
	ECMEETCSYEEAR	13	0	0-12	Yes	No	No
	DGLGEYTCTCLEGFEGK	17	0	0-16	Yes	No	No
	MNVAPACLPER	11	0	0-10	Yes	No	No
	ETYDFDIAVLR	11	0	0-10	Yes	No	No
	LCSLDNGDCDQFCHEEQNSVVCSCAR	26	0	0-25	Yes	No	No
	DTYFVTGIVSWGEGCAR	17	0	0-16	Yes	No	No
	SHAPEVITSSPLK	13	0	0-12	Yes	No	No
	ACIPTGPYPCGK	12	0	0-11	Yes	No	No
	NCELFTR	7	0	0-6	Yes	No	No
	EVFEDSDK	8	0	0-7	Yes	No	No
	IVGGQECK	8	0	0-7	Yes	No	No
	TNEFWNK	7	0	0-6	Yes	No	No
	ANSFLEEMK	9	0	0-8	Yes	No	No
	QEDACQGDSGGPHVTR	16	0	0-15	Yes	No	No
	NTEQEEGGEAVHEVEVVIK	19	0	0-18	Yes	No	No
	MLEVPYVDR	9	0	0-8	Yes	No	No
	SVAQATSSSGEAPDSITWKPYDAADLDPTENPFDLLDFNQTQPER	45	0	0-44	Yes	No	No
	DWAESTLMTQK	11	0	0-10	Yes	No	No
	Protein	digestion
P02778
	Peptide	sequence	Length	Missed	cleavages	Position	Unique	without	variants	Natural	in	neXtProt	Synthetic	in	neXtProt
	VEIIATMK	8	0	0-7	Yes	No	No
	LEIIPASQFCPR	12	0	0-11	Yes	No	No
	CLNPESK	7	0	0-6	Yes	No	No
	CTCISISNQPVNPR	14	0	0-13	Yes	No	No
	Protein	digestion
P08697
	Peptide	sequence	Length	Missed	cleavages	Position	Unique	without	variants	Natural	in	neXtProt	Synthetic	in	neXtProt
	EDFLEQSEQLFGAKPVSLTGK	21	0	0-20	Yes	No	No
	HQMDLVATLSQLGLQELFQAPDLR	24	0	0-23	Yes	No	No
	DFLQSLK	7	0	0-6	Yes	No	No
	DSFHLDEQFTVPVEMMQAR	19	0	0-18	Yes	No	No
	FDPSLTQR	8	0	0-7	Yes	No	No
	QEDDLANINQWVK	13	0	0-12	Yes	No	No
	LQQVLHAGSGPCLPHLLSR	19	0	0-18	Yes	No	No
	SPPGVCSR	8	0	0-7	Yes	No	No
	LGNQEPGGQTALK	13	0	0-12	Yes	No	No
	LGNQVQPGAQNHTLQR	16	0	0-15	Yes	No	No
	LVPPMEEDYPQFGSPK	16	0	0-15	Yes	No	No
	IQEFLSGLPEDTVLLLLNAIHFQGFWR	27	0	0-26	Yes	No	No
	LCQDLGPGAFR	11	0	0-10	Yes	No	No
	EQQDSPGNK	9	0	0-8	Yes	No	No
	AMMAFTADLFSLVAQTSTCPNLILSPLSVALALSHLALGAQNHTLQR	47	0	0-46	Yes	No	No
	NQEQVSPLTLLK	12	0	0-11	Yes	No	No
	WFLLEQPEIQVAHFPFK	17	0	0-16	Yes	No	No
	MSLSSFSVNRPFLFFIFEDTTGLPLFVGSVR	31	0	0-30	Yes	No	No
	NNMSFVVLVPTHFEWNVSQVLANLSWDTLHPPLVWERPTK	40	0	0-39	Yes	No	No
	LFGPDLK	7	0	0-6	Yes	No	No
	NPNPSAPR	8	0	0-7	Yes	No	No
	GISEQSLVVSGVQHQSTLELSEVGVEAAAATSIAMSR	37	0	0-36	Yes	No	No
	DPTPEQTHR	9	0	0-8	Yes	No	No
	Protein	digestion
P01031
	Peptide	sequence	Length	Missed	cleavages	Position	Unique	without	variants	Natural	in	neXtProt	Synthetic	in	neXtProt
	GALHNYK	7	0	0-6	Yes	No	No
	LSMDIDVSYK	10	0	0-9	Yes	No	No
	CCYDGACVNNDETCEQR	17	0	0-16	Yes	No	No
	SDLGCGAGGGLNNANVFHLAGLTFLTNANADDSQENDEPCK	41	0	0-40	Yes	No	No
	DSEITFIK	8	0	0-7	Yes	No	No
	NFLGRPVEVLLNDDLIVSTGFGSGLATVHVTTVVHK	36	0	0-35	Yes	No	No
	DTTCSSCQAFLANLDEFAEDIFLNGC	26	0	0-25	Yes	No	No
	AFDICPLVK	9	0	0-8	Yes	No	No
	TLLPVSKPEIR	11	0	0-10	Yes	No	No
	VYSLNDDLKPAK	12	0	0-11	Yes	No	No
	ENSLYLTAFTVIGIR	15	0	0-14	Yes	No	No
	ENSQYQPIK	9	0	0-8	Yes	No	No
	VEGSSSHLVTFTVLPLEIGLHNINFSLETWFGK	33	0	0-32	Yes	No	No
	ATLLDIYK	8	0	0-7	Yes	No	No
	WLSEEQR	7	0	0-6	Yes	No	No
	AIAYSSLSQSYLYIDWTDNHK	21	0	0-20	Yes	No	No
	IEEIAAK	7	0	0-6	No	No	No
	EESSSGSSHAVMDISLPTGISANEEDLK	28	0	0-27	Yes	No	No
	ALLVGEHLNIIVTPK	15	0	0-14	Yes	No	No
	AFTECCVVASQLR	13	0	0-12	Yes	No	No
	TSGMQFCVK	9	0	0-8	Yes	No	No
	ALVEGVDQLFTDYQIK	16	0	0-15	Yes	No	No
	VDDGVASFVLNLPSGVTVLEFNVK	24	0	0-23	Yes	No	No
	DINYVNPVIK	10	0	0-9	Yes	No	No
	ETVLTFIDPEGSEVDMVEEIDHIGIISFPDFK	32	0	0-31	Yes	No	No
	NADYSYSVWK	10	0	0-9	Yes	No	No
	CGNQLQVHLSPDADAYSPGQTVSLNMATGMDSWVALAAVDSAVYGVQR	48	0	0-47	Yes	No	No
	VFQFLEK	7	0	0-6	No	No	No
	FSYSSGHVHLSSENK	15	0	0-14	Yes	No	No
	QLPGGQNPVSYVYLEVVSK	19	0	0-18	Yes	No	No
	IVACASYKPSR	11	0	0-10	Yes	No	No
	GEQIQLK	7	0	0-6	Yes	No	No
	TGEAVAEK	8	0	0-7	Yes	No	No
	LQGTLPVEAR	10	0	0-9	Yes	No	No
	YGMWTIK	7	0	0-6	Yes	No	No
	QYLIMGK	7	0	0-6	Yes	No	No
	VSITSITVENVFVK	14	0	0-13	Yes	No	No
	VVTEADVYITFGIR	14	0	0-13	Yes	No	No
	DSLDQLVGGVPVTLNAQTIDVNQETSDLDPSK	32	0	0-31	Yes	No	No
	ELSYYSLEDLNNK	13	0	0-12	Yes	No	No
	LNLVATPLFLKPGIPYPIK	19	0	0-18	Yes	No	No
	YVEQNQNSICNSLLWLVENYQLDNGSFK	28	0	0-27	Yes	No	No
	QTACKPEIAYAYK	13	0	0-12	Yes	No	No
	YVLSPYK	7	0	0-6	Yes	No	No
	GNPPIYR	7	0	0-6	Yes	No	No
	IPLDLVPK	8	0	0-7	Yes	No	No
	QLQFALPDSLTTWEIQGVGISNTGICVADTVK	32	0	0-31	Yes	No	No
	SYFPESWLWEVHLVPR	16	0	0-15	Yes	No	No
	SIVSALK	7	0	0-6	Yes	No	No
	QEQTYVISAPK	11	0	0-10	Yes	No	No
	VTCTNAELVK	10	0	0-9	Yes	No	No
	MVETTAYALLTSLNLK	16	0	0-15	Yes	No	No
	NFEITIK	7	0	0-6	Yes	No	No
	GLLVGEILSAVLSQEGINILTHLPK	25	0	0-24	Yes	No	No
	YGGGFYSTQDTINAIEGLTEYSLLVK	26	0	0-25	Yes	No	No
	IDTALIK	7	0	0-6	No	No	No
	TSTSEEVCSFYLK	13	0	0-12	Yes	No	No
	GSAEAELMSVVPVFYVFHYLETGNHWNIFHSDPLIEK	37	0	0-36	Yes	No	No
	GIYGTISR	8	0	0-7	Yes	No	No
	VGASENIVIQVYGYTEAFDATISIK	25	0	0-24	Yes	No	No
	EDFSTTGTAYFEVK	14	0	0-13	Yes	No	No
	TDAPDLPEENQAR	13	0	0-12	Yes	No	No
	VVPEGVK	7	0	0-6	Yes	No	No
	YLYIAVTVIESTGGFSEEAEIPGIK	25	0	0-24	Yes	No	No
	MPITYDNGFLFIHTDKPVYTPDQSVK	26	0	0-25	Yes	No	No
	EYVLPHFSVSIEPEYNFIGYK	21	0	0-20	Yes	No	No
	IFELFEVGFLSPATFTVYEYHRPDK	25	0	0-24	Yes	No	No
	QCTMFYSTSNIK	12	0	0-11	Yes	No	No
	VCEGAACK	8	0	0-7	Yes	No	No
	DVFLEMNIPYSVVR	14	0	0-13	Yes	No	No
	MSAVEGICTSESPVIDHQGTK	21	0	0-20	Yes	No	No
	LLVYYIVTGEQTAELVSDSVWLNIEEK	27	0	0-26	Yes	No	No
	IIHFGTR	7	0	0-6	Yes	No	No
	IDTQDIEASHYR	12	0	0-11	Yes	No	No
	ITHYNYLILSK	11	0	0-10	Yes	No	No
	EMMQTAMQNTMLINGIAQVTFDSETAVK	28	0	0-27	Yes	No	No
	DSSVPNTGTAR	11	0	0-10	Yes	No	No
	EGMLSIMSYR	10	0	0-9	Yes	No	No
	YIYPLDSLTWIEYWPR	16	0	0-15	Yes	No	No
	CVEADCGQMQEELDLTISAETR	22	0	0-21	Yes	No	No
	ADNFLLENTLPAQSTFTLAISAYALSLGDK	30	0	0-29	Yes	No	No
	ESYSGVTLDPR	11	0	0-10	Yes	No	No
	FSDASYQSINIPVTQNMVPSSR	22	0	0-21	Yes	No	No
	FQNSAILTIQPK	12	0	0-11	Yes	No	No
	VLGQVNK	7	0	0-6	Yes	No	No
	GYGNSDYK	8	0	0-7	Yes	No	No
	DGHVILQLNSIPSSDFLCVR	20	0	0-19	Yes	No	No
	GGSASTWLTAFALR	14	0	0-13	Yes	No	No
	GTVYNYR	7	0	0-6	Yes	No	No
	Protein	digestion
P02679
	Peptide	sequence	Length	Missed	cleavages	Position	Unique	without	variants	Natural	in	neXtProt	Synthetic	in	neXtProt
	TSTADYAMFK	10	0	0-9	Yes	No	No
	MLEEIMK	7	0	0-6	Yes	No	No
	FEGNCAEQDGSGWWMNK	17	0	0-16	Yes	No	No
	QVRPEHPAETEYDSLYPEDDL	21	0	0-20	Yes	No	No
	YLQEIYNSNNQK	12	0	0-11	Yes	No	No
	DTVQIHDITGK	11	0	0-10	Yes	No	No
	LTIGEGQQHHLGGAK	15	0	0-14	Yes	No	No
	ANQQFLVYCEIDGSGNGWTVFQK	23	0	0-22	Yes	No	No
	DLQSLEDILHQVENK	15	0	0-14	Yes	No	No
	DCQDIANK	8	0	0-7	Yes	No	No
	IHLISTQSAIPYALR	15	0	0-14	Yes	No	No
	VAQLEAQCQEPCK	13	0	0-12	Yes	No	No
	DNCCILDER	9	0	0-8	Yes	No	No
	FGSYCPTTCGIADFLSTYQTK	21	0	0-20	Yes	No	No
	QSGLYFIKPLK	11	0	0-10	Yes	No	No
	LTYAYFAGGDAGDAFDGFDFGDDPSDK	27	0	0-26	Yes	No	No
	FFTSHNGMQFSTWDNDNDK	19	0	0-18	Yes	No	No
	AIQLTYNPDESSKPNMIDAATLK	23	0	0-22	Yes	No	No
	LDGSVDFK	8	0	0-7	Yes	No	No
	VELEDWNGR	9	0	0-8	Yes	No	No
	ASTPNGYDNGIIWATWK	17	0	0-16	Yes	No	No
	YEASILTHDSSIR	13	0	0-12	Yes	No	No
	EGFGHLSPTGTTEFWLGNEK	20	0	0-19	Yes	No	No
	VGPEADK	7	0	0-6	Yes	No	No
	CHAGHLNGVYYQGGTYSK	18	0	0-17	Yes	No	No
	Protein	digestion
P02768
	Peptide	sequence	Length	Missed	cleavages	Position	Unique	without	variants	Natural	in	neXtProt	Synthetic	in	neXtProt
	NECFLQHK	8	0	0-7	Yes	No	No
	DDNPNLPR	8	0	0-7	Yes	No	No
	HPDYSVVLLLR	11	0	0-10	Yes	No	No
	VHTECCHGDLLECADDR	17	0	0-16	Yes	No	No
	YICENQDSISSK	12	0	0-11	Yes	No	No
	LVTDLTK	7	0	0-6	Yes	No	No
	ETCFAEEGK	9	0	0-8	Yes	No	No
	ALVLIAFAQYLQQCPFEDHVK	21	0	0-20	Yes	No	No
	DVFLGMFLYEYAR	13	0	0-12	Yes	No	No
	HPYFYAPELLFFAK	14	0	0-13	Yes	No	No
	FQNALLVR	8	0	0-7	Yes	No	No
	AEFAEVSK	8	0	0-7	Yes	No	No
	QNCELFEQLGEYK	13	0	0-12	Yes	No	No
	CCAAADPHECYAK	13	0	0-12	Yes	No	No
	YLYETTLEK	9	0	0-8	Yes	No	No
	MPCAEDYLSVVLNQLCVLHEK	21	0	0-20	Yes	No	No
	SLHTLFGDK	9	0	0-8	Yes	No	No
	ECCEKPLLEK	10	0	0-9	Yes	No	No
	LCTVATLR	8	0	0-7	Yes	No	No
	LVNEVTEFAK	10	0	0-9	Yes	No	No
	RPCFSALEVDETYVPK	16	0	0-15	Yes	No	No
	YLYEIAR	7	0	0-6	Yes	No	No
	ETYGEMADCCAK	12	0	0-11	Yes	No	No
	CCTESLVNR	9	0	0-8	Yes	No	No
	AVMDDFAAFVEK	12	0	0-11	Yes	No	No
	EFNAETFTFHADICTLSEK	19	0	0-18	Yes	No	No
	AAFTECCQAADK	12	0	0-11	Yes	No	No
	LVRPEVDVMCTAFHDNEETFLK	22	0	0-21	Yes	No	No
	AACLLPK	7	0	0-6	Yes	No	No
	DLGEENFK	8	0	0-7	Yes	No	No
	VPQVSTPTLVEVSR	14	0	0-13	Yes	No	No
	SHCIAEVENDEMPADLPSLAADFVESK	27	0	0-26	Yes	No	No
	QTALVELVK	9	0	0-8	Yes	No	No
	LVAASQAALGL	11	0	0-10	Yes	No	No
	VFDEFKPLVEEPQNLIK	17	0	0-16	Yes	No	No
	TYETTLEK	8	0	0-7	Yes	No	No
	TCVADESAENCDK	13	0	0-12	Yes	No	No
	Protein	digestion
P17931
	Peptide	sequence	Length	Missed	cleavages	Position	Unique	without	variants	Natural	in	neXtProt	Synthetic	in	neXtProt
	LGISGDIDLTSASYTMI	17	0	0-16	Yes	No	No
	QSVFPFESGKPFK	13	0	0-12	Yes	No	No
	LDNNWGR	7	0	0-6	Yes	No	No
	MLITILGTVKPNANR	15	0	0-14	Yes	No	No
	IALDFQR	7	0	0-6	Yes	No	No
	VAVNDAHLLQYNHR	14	0	0-13	Yes	No	No
	IQVLVEPDHFK	11	0	0-10	Yes	No	No
	GNDVAFHFNPR	11	0	0-10	Yes	No	No
	VIVCNTK	7	0	0-6	Yes	No	No
	Protein	digestion
P02748
	Peptide	sequence	Length	Missed	cleavages	Position	Unique	without	variants	Natural	in	neXtProt	Synthetic	in	neXtProt
	FTPTETNK	8	0	0-7	Yes	No	No
	TAGYGINILGMDPLSTPFDNEFYNGLCNR	29	0	0-28	Yes	No	No
	AIEDYINEFSVR	12	0	0-11	Yes	No	No
	SIEVFGQFNGK	11	0	0-10	Yes	No	No
	CTDAVGDR	8	0	0-7	Yes	No	No
	MSPWSEWSQCDPCLR	15	0	0-14	Yes	No	No
	RPWNVASLIYETK	13	0	0-12	Yes	No	No
	GEYFAFLETYGTHYSSSGSLGGLYELIYVLDK	32	0	0-31	Yes	No	No
	AVNITSENLIDDVVSLIR	18	0	0-17	Yes	No	No
	LSPIYNLVPVK	11	0	0-10	Yes	No	No
	ALPTTYEK	8	0	0-7	Yes	No	No
	NETYQLFLSYSSK	13	0	0-12	Yes	No	No
	ISEGLPALEFPNEK	14	0	0-13	Yes	No	No
	QYTTSYDPELTESSGSASHIDCR	23	0	0-22	Yes	No	No
	GTVIDVTDFVNWASSINDAPVLISQK	26	0	0-25	Yes	No	No
	QCVPTEPCEDAEDDCGNDFQCSTGR	25	0	0-24	Yes	No	No
	CLGYHLDVSLAFSEISVGAEFNK	23	0	0-22	Yes	No	No
	DGNTLTYYR	9	0	0-8	Yes	No	No
	DVVLTTTFVDDIK	13	0	0-12	Yes	No	No
	TSNFNAAISLK	11	0	0-10	Yes	No	No
	CNGDNDCGDFSDEDDCESEPRPPCR	25	0	0-24	Yes	No	No
	VVEESELAR	9	0	0-8	Yes	No	No
	AEQCCEETASSISLH	15	0	0-14	Yes	No	No
	CLCACPFK	8	0	0-7	Yes	No	No
	TEHYEEQIEAFK	12	0	0-11	Yes	No	No
	GEIHLGR	7	0	0-6	Yes	No	No
	FEGIACEISK	10	0	0-9	Yes	No	No
	AEQCCEETASSISLHGK	17	0	0-16	Yes	No	No
	CHTCQNGGTVILMDGK	16	0	0-15	Yes	No	No
	Protein	digestion
O14791
	Peptide	sequence	Length	Missed	cleavages	Position	Unique	without	variants	Natural	in	neXtProt	Synthetic	in	neXtProt
	VAQELEEK	8	0	0-7	Yes	No	No
	ILQADQEL	8	0	0-7	Yes	No	No
	WWTQAQAHDLVIK	13	0	0-12	Yes	No	No
	GTTIANVVSGSLSISSGILTLVGMGLAPFTEGGSLVLLEPGMELGITAALTGITSSTMDYGK	62	0	0-61	Yes	No	No
	VNEPSILEMSR	11	0	0-10	Yes	No	No
	SELEDNIR	8	0	0-7	Yes	No	No
	VQQNVPSGTDTGDPQSKPLGDWAAGTMDPESSIFIEDAIK	40	0	0-39	Yes	No	No
	ALDNLAR	7	0	0-6	Yes	No	No
	LTDVAPVSFFLVLDVVYLVYESK	23	0	0-22	Yes	No	No
	VTEPISAESGEQVER	15	0	0-14	Yes	No	No
	VSVLCIWVQQNVPSGTDTGDPQSKPLGDWAAGTMDPESSIFIEDAIK	47	0	0-46	Yes	No	No
	LNILNNNYK	9	0	0-8	Yes	No	No
	EFLGENISNFLSLAGNTYQLTR	22	0	0-21	Yes	No	No
	NEADELR	7	0	0-6	Yes	No	No
	SETAEELK	8	0	0-7	Yes	No	No
	HLHEGAK	7	0	0-6	No	No	No
	ALADGVQK	8	0	0-7	Yes	No	No
	VSTQNLLLLLTDNEAWNGFVAAAELPR	27	0	0-26	Yes	No	No
	ANLQSVPHASASRPR	15	0	0-14	Yes	No	No
	MEGAALLR	8	0	0-7	Yes	No	No
	Protein	digestion
P05155
	Peptide	sequence	Length	Missed	cleavages	Position	Unique	without	variants	Natural	in	neXtProt	Synthetic	in	neXtProt
	DTFVNASR	8	0	0-7	Yes	No	No
	VGQLQLSHNLSLVILVPQNLK	21	0	0-20	Yes	No	No
	TLLVFEVQQPFLFVLWDQQHK	21	0	0-20	Yes	No	No
	GVTSVSQIFHSPDLAIR	17	0	0-16	Yes	No	No
	LEFFDFSYDLNLCGLTEDPDLQVSAMQHQTVLELTETGVEAAAASAISVAR	51	0	0-50	Yes	No	No
	YPVAHFIDQTLK	12	0	0-11	Yes	No	No
	TNLESILSYPK	11	0	0-10	Yes	No	No
	ITANTTDEPTTQPTTEPTTQPTIQPTQPTTQLPTDSPTQPTTGSFCPGPVTLCSDLESHSTEAVLGDALVDFSLK	75	0	0-74	Yes	No	No
	MEPFHFK	7	0	0-6	Yes	No	No
	VPMMNSK	7	0	0-6	Yes	No	No
	LEDMEQALSPSVFK	14	0	0-13	Yes	No	No
	VETNMAFSPFSIASLLTQVLLGAGENTK	28	0	0-27	Yes	No	No
	LLDSLPSDTR	10	0	0-9	Yes	No	No
	VLSNNSDANLELINTWVAK	19	0	0-18	Yes	No	No
	VTTSQDMLSIMEK	13	0	0-12	Yes	No	No
	LYHAFSAMK	9	0	0-8	Yes	No	No
	VATTVISK	8	0	0-7	Yes	No	No
	FPVFMGR	7	0	0-6	Yes	No	No
	DFTCVHQALK	10	0	0-9	Yes	No	No
	TLYSSSPR	8	0	0-7	Yes	No	No
	MLFVEPILEVSSLPTTNSTTNSATK	25	0	0-24	Yes	No	No
	FQPTLLTLPR	10	0	0-9	Yes	No	No
	NPNATSSSSQDPESLQDR	18	0	0-17	Yes	No	No
	LVLLNAIYLSAK	12	0	0-11	Yes	No	No
	Protein	digestion
P00747
	Peptide	sequence	Length	Missed	cleavages	Position	Unique	without	variants	Natural	in	neXtProt	Synthetic	in	neXtProt
	WELCDIPR	8	0	0-7	Yes	No	No
	EQQCVIMAENR	11	0	0-10	No	No	No
	YDYCDILECEEECMHCSGENYDGK	24	0	0-23	Yes	No	No
	CQSWSSMTPHR	11	0	0-10	No	No	No
	NLDENYCR	8	0	0-7	Yes	No	No
	VILGAHQEVNLEPHVQEIEVSR	22	0	0-21	Yes	No	No
	VIPACLPSPNYVVADR	16	0	0-15	Yes	No	No
	YILQGVTSWGLGCARPNKPGVYVR	24	0	0-23	Yes	No	No
	VVGGCVAHPHSWPWQVSLR	19	0	0-18	Yes	No	No
	ATTVTGTPCQDWAAQEPHR	19	0	0-18	Yes	No	No
	ELRPWCFTTDPNK	13	0	0-12	Yes	No	No
	GPWCFTTDPSVR	12	0	0-11	Yes	No	No
	NGITCQK	7	0	0-6	Yes	No	No
	EPLDDYVNTQGASLFSVTK	19	0	0-18	Yes	No	No
	GTGENYR	7	0	0-6	Yes	No	No
	APWCHTTNSQVR	12	0	0-11	Yes	No	No
	LYDYCDVPQCAAPSFDCGKPQVEPK	25	0	0-24	Yes	No	No
	CSGTEASVVAPPPVVLLPDVETPSEEDCMFGNGK	34	0	0-33	Yes	No	No
	QLGAGSIEECAAK	13	0	0-12	Yes	No	No
	NPDNDPQGPWCYTTDPEK	18	0	0-17	Yes	No	No
	WSSTSPHRPR	10	0	0-9	Yes	No	No
	VQSTELCAGHLAGGTDSCQGDSGGPLVCFEK	31	0	0-30	Yes	No	No
	WEYCNLK	7	0	0-6	Yes	No	No
	AFQYHSK	7	0	0-6	No	No	No
	EAQLPVIENK	10	0	0-9	Yes	No	No
	GNVAVTVSGHTCQHWSAQTPHTHNR	25	0	0-24	Yes	No	No
	CEEDEEFTCR	10	0	0-9	Yes	No	No
	FVTWIEGVMR	10	0	0-9	Yes	No	No
	LSSPAVITDK	10	0	0-9	Yes	No	No
	TMSGLECQAWDSQSPHAHGYIPSK	24	0	0-23	Yes	No	No
	VYLSECK	7	0	0-6	Yes	No	No
	TECFITGWGETQGTFGAGLLK	21	0	0-20	Yes	No	No
	DVVLFEK	7	0	0-6	No	No	No
	FGMHFCGGTLISPEWVLTAAHCLEK	25	0	0-24	Yes	No	No
	TPENFPCK	8	0	0-7	Yes	No	No
	GTSSTTTTGK	10	0	0-9	Yes	No	No
	FSPATHPSEGLEENYCR	17	0	0-16	Yes	No	No
	LFLEPTR	7	0	0-6	Yes	No	No
	HSIFTPETNPR	11	0	0-10	Yes	No	No
	TPENYPNAGLTMNYCR	16	0	0-15	Yes	No	No
	SPRPSSYK	8	0	0-7	Yes	No	No
	IPSCDSSPVSTEQLAPTAPPELTPVVQDCYHGDGQSYR	38	0	0-37	Yes	No	No
	CTTPPPSSGPTYQCLK	16	0	0-15	Yes	No	No
	YEFLNGR	7	0	0-6	Yes	No	No
	NPDGDVGGPWCYTTNPR	17	0	0-16	Yes	No	No
	CSGTEASVVAPPP	13	0	0-12	Yes	No	No
	Protein	digestion
P48740
	Peptide	sequence	Length	Missed	cleavages	Position	Unique	without	variants	Natural	in	neXtProt	Synthetic	in	neXtProt
	WVVQGLVSWGGPEECGSK	18	0	0-17	Yes	No	No
	SGNYSVTENMFCAGYYEGGK	20	0	0-19	Yes	No	No
	DACAGDSGGPMVTLNR	16	0	0-15	Yes	No	No
	DSDLLSPSDFK	11	0	0-10	Yes	No	No
	SSECLYTIELEEGFMVNLQFEDIFDIEDHPEVPCPYDYIK	40	0	0-39	Yes	No	No
	DNVEMDTFQIECLK	14	0	0-13	Yes	No	No
	SDFSNEER	8	0	0-7	No	No	No
	DTTVIPVSK	9	0	0-8	Yes	No	No
	DGTWSNK	7	0	0-6	Yes	No	No
	FPETLMEIEIPIVDHSTCQK	20	0	0-19	Yes	No	No
	MLNNNTGIYTCSAQGVWMNK	20	0	0-19	Yes	No	No
	FGYILHTDNR	10	0	0-9	Yes	No	No
	VVLHPDFNIQNYNHDIALVQLQEPVPLGPHVMPVCLPR	38	0	0-37	Yes	No	No
	IFNGRPAQK	9	0	0-8	Yes	No	No
	SLPSLVK	7	0	0-6	No	No	No
	APEPISTQSHSVLILFHSDNSGENR	25	0	0-24	Yes	No	No
	YGVYSYIHHNK	11	0	0-10	Yes	No	No
	WFGSGALLSASWILTAAHVLR	21	0	0-20	Yes	No	No
	TGVITSPDFPNPYPK	15	0	0-14	Yes	No	No
	VECSDNLFTQR	11	0	0-10	Yes	No	No
	VETEDQVLATFCGR	14	0	0-13	Yes	No	No
	DQVLVSCDTGYK	12	0	0-11	Yes	No	No
	DMICAGEK	8	0	0-7	Yes	No	No
	GQWYLVGTVSWGDDCGK	17	0	0-16	Yes	No	No
	LYFMHFNLESSYLCEYDYVK	20	0	0-19	Yes	No	No
	ETTDTEQTPGQEVVLSPGSFMSITFR	26	0	0-25	Yes	No	No
	APGELEHGLITFSTR	15	0	0-14	Yes	No	No
	NNLTTYK	7	0	0-6	No	No	No
	NAEPGLFPWQALIVVEDTSR	20	0	0-19	Yes	No	No
	NEIDLESELK	10	0	0-9	Yes	No	No
	EHVTVYLGLHDVR	13	0	0-12	Yes	No	No
	IEPSQAK	7	0	0-6	Yes	No	No
	VSNYVDWVWEQMGLPQSVVEPQVER	25	0	0-24	Yes	No	No
	SDENEQHLGVK	11	0	0-10	Yes	No	No
	HTVELNNMFGQIQSPGYPDSYPSDSEVTWNITVPDGFR	38	0	0-37	Yes	No	No
	SLPTCLPVCGLPK	13	0	0-12	Yes	No	No
	LEPEGPAPHMLGLVAGWGISNPNVTVDEIISSGTR	35	0	0-34	Yes	No	No
	GTTPWIAMLSHLNGQPFCGGSLLGSSWIVTAAHCLHQSLDPEDPTLR	47	0	0-46	Yes	No	No
	LPVVPHAECK	10	0	0-9	Yes	No	No
	VLGPFCGEK	9	0	0-8	Yes	No	No
	TLSDVLQYVK	10	0	0-9	Yes	No	No
	FTGFDAHYMAVDVDECK	17	0	0-16	Yes	No	No
	YSCQEPYYK	9	0	0-8	Yes	No	No
	EDEELSCDHYCHNYIGGYYCSCR	23	0	0-22	Yes	No	No
	SGAVNSSAAR	10	0	0-9	Yes	No	No
	QVYGVYTK	8	0	0-7	Yes	No	No
	SLPTCLPECGQPSR	14	0	0-13	Yes	No	No
	HTTLHPQYDPNTFENDVALVELLESPVLNAFVMPICLPEGPQQEGAMVIVSGWGK	55	0	0-54	Yes	No	No
	DTCLGDSGGAFVIFDDLSQR	20	0	0-19	Yes	No	No
	AAGNECPELQPPVHGK	16	0	0-15	Yes	No	No
	Protein	digestion
Q07325
	Peptide	sequence	Length	Missed	cleavages	Position	Unique	without	variants	Natural	in	neXtProt	Synthetic	in	neXtProt
	IEIIATLK	8	0	0-7	Yes	No	No
	QFAPSPSCEK	10	0	0-9	Yes	No	No
	CSCISTNQGTIHLQSLK	17	0	0-16	Yes	No	No
	NGVQTCLNPDSADVK	15	0	0-14	Yes	No	No

## Sheet: ST1d
Supplementary Table S1d. List of proteins detected in Human Plasma Proteome Project
A8TX70
Q15019
Q63HM1
O00505
Q9NZ01
Q9NQ66
Q9HBR0
P08253
Q15758
Q05707
A0A087WSY6
P49770
Q6XPR3
P60059
P15924
O00170
Q99584
Q9UJM8
Q9UJW2
Q9NY97
P31944
O60760
Q8N149
P24592
P09529
P08238
Q12794
Q9BR76
Q9BVG4
P50993
P01782
P20618
A0A0A0MS15
P23297
Q9HD89
O15372
Q9BVK6
Q6P4A8
P09234
P62937
Q14116
O76013
P55103
P46939
Q13057
P0DPA2
Q99574
P36969
P54727
P15309
P00491
Q9Y617
Q13201
Q86WC4
P15586
P01903
P29034
Q9NZT2
P61313
P14735
Q6NUJ1
O94973
P05019
P11464
Q9NQ36
P33993
P24844
P29017
O00567
P20333
Q9Y2Y8
P17813
P48643
Q92614
P24666
P29972
P15502
P02788
O75688
P00390
Q9BUP0
Q16820
Q9H3G5
P46734
Q02543
Q02218
Q6P1N9
O95502
O95347
P19652
Q7Z2W4
Q96M96
P04275
Q6IB77
A6NDG6
Q99816
Q15847
Q01082
O43491
P28332
P10645
Q13045
Q684P5
Q9Y2L6
P50402
Q03692
O14949
P30084
P04629
Q53H76
P49746
Q9HCY8
O60941
Q9NT62
Q02809
Q9BUD6
Q9HAB8
Q92563
Q9UQ52
Q8IW75
O95630
O00151
P30040
O15511
P15169
P12872
Q8WUT4
P14866
P01717
O95998
Q7KZF4
P40200
P54709
P54756
P50897
P22692
Q14165
P13667
P26022
Q92890
Q9NQ38
P61221
O00154
O00187
Q9Y2G1
Q9NPF0
P42330
O43809
Q99497
O75695
P62942
Q92520
Q8WXX5
Q14257
P42785
P51114
Q9P2R7
Q9H2K8
Q6UXB8
Q7Z3C6
Q96JJ7
Q8NBS9
Q9Y3I0
Q8IZP0
P26599
Q9BQB4
P30613
Q9NYL4
P0DJI9
Q96KP4
Q17RW2
P06731
O75915
P28845
P13804
Q15768
Q7L2H7
Q01523
Q5BKZ1
P23219
O95881
A0A0B4J1X5
Q9UMS6
Q01344
P27169
P20839
P55287
Q9UN42
P27695
Q13508
Q96FE5
Q9NZM1
Q14393
O14639
P46060
Q9BSL1
Q6ICL3
P27918
Q14011
Q9GZV9
Q6IBS0
P17050
Q14896
Q2TAA2
Q12805
P38919
Q3LI72
P43403
Q9Y4W2
P55957
Q16553
Q8IWE2
O95810
O00468
O95183
A8K7I4
Q16222
Q9UFN0
Q13459
A0A075B6I0
O15212
P09486
Q99426
Q92686
Q13641
P09601
Q6ZVL6
Q8TDQ7
Q01844
Q6UWP2
P54803
Q8WX93
Q16549
Q96Q06
Q9UNZ2
Q99466
Q13361
P22105
P61970
P06681
P59998
P07902
Q6H9L7
P23368
P03950
Q9C0C9
Q9BUH6
Q9P289
Q9BXJ9
Q6XQN6
P22748
O14917
Q9NRR1
P49321
P19784
O00625
Q969P0
Q96DE0
P37108
P54764
O15382
Q01105
Q9UIV8
P17927
P12268
Q14512
P19634
P21583
P12035
Q14574
P61769
Q9C0C2
P35232
O14979
Q13162
O94985
Q8IYB3
P55884
Q5JXA9
P49913
P01825
Q3ZCW2
Q8WUH6
O75112
Q14525
Q15303
O43776
P07327
P02768
P19440
P48556
P55209
Q07955
O75356
Q10469
Q13148
Q96D71
Q96NU7
Q9H832
P08567
Q06418
Q96T51
P02810
P62899
O00533
P13686
Q9GZP8
P42166
O94903
Q10567
Q8WW52
P20023
P04406
P45954
Q9Y4D7
O43847
P50570
Q96D15
Q9NQW7
P10620
Q99941
P07333
Q08257
P35052
Q8N5J2
P17948
Q96EK6
Q9NYF8
P00325
Q15029
Q92824
P07093
P00451
Q14324
Q9UK76
O15127
O75390
Q9BXV9
Q9P2E7
Q9Y2X7
P13501
P52848
Q86U17
P49903
P61160
P08243
P54578
Q70E73
P20936
Q92538
P36639
O43790
P05413
O95025
Q9NRV9
Q9HBB8
P02750
O14545
Q9H3P7
Q8IUC0
P23919
Q16663
Q9Y365
Q13561
Q8NCH0
P49720
Q8N0X4
P11597
Q13596
Q96BW5
P08779
P41250
Q86T13
A0A0B4J1Y9
Q6UWR7
P53992
P14314
P05156
Q03167
P20036
Q15582
O75791
P23560
Q92900
P07108
O14662
Q6UXK5
Q96F10
Q00169
P51857
Q9H2A2
Q14573
Q8IZP9
P03956
Q9ULH1
P50990
P09681
P17096
O15460
P53582
P35241
O75947
P16144
P51571
Q8TAG5
P17174
Q9BRP8
Q08174
O00300
Q13541
P10253
A0A075B6H8
P04181
Q07020
P58215
Q04721
P35558
P31645
Q9H159
P49767
P60880
Q8NBX0
Q9BUQ8
Q8NG06
P42704
O95292
Q86X55
Q6IAN0
P27694
P98160
Q9HAT2
O60763
O14498
Q9HCU4
P17516
P23280
O96019
Q99715
Q13907
P00533
Q9NR31
Q9UN86
P01160
P16109
P49441
O75874
P60174
A0A0C4DH42
Q9NS00
Q7Z5L0
Q96QR1
P55000
Q9NQZ7
P09651
Q96EY1
P20929
P05120
P50453
P18084
Q9BQ69
P12273
O75533
A0A0B4J1U3
Q63HN8
O60925
Q9UBW5
Q99832
Q14210
Q9H4X1
Q6ULP2
Q99952
P51149
P37173
P11413
Q15437
P55036
P53041
Q01581
Q9ULC4
P08185
Q13564
O94906
P20851
P02549
P21589
P31323
O94979
Q99988
P48594
P31151
Q92626
P55285
Q14254
Q01973
Q9NR16
Q13586
P04271
P48637
P63208
P29373
Q96C24
P63316
A0A075B6Q5
Q9UEW3
Q16531
P11172
P08559
Q8TF42
P09466
O75608
Q9Y4X3
P04626
Q9BUP3
P40222
O75934
Q15363
P18206
P38117
Q16769
P08133
O00232
P13796
Q92608
Q8WWY7
Q9UQ80
Q9BXS4
Q9Y287
Q13620
Q14974
O75116
P62256
P11021
P01130
Q9HB40
O60240
Q92598
P60981
P46934
O43504
P36952
Q04837
O60229
P01266
Q96FZ7
P84090
Q9UKV8
A8MVW5
Q70J99
O95428
Q96MG2
P12104
P13762
P54289
Q9UNN5
P13647
Q92506
O14841
Q96MU8
P50120
Q14566
Q96AY3
Q04695
Q9NPD7
P13521
Q9HBI1
Q96H15
P08237
P78386
P16401
Q99611
P10809
P0DMM9
P22894
P04090
Q9Y6U3
Q92743
Q04941
Q5VWZ2
Q14766
P01767
Q92922
Q03154
O43399
Q9Y5X9
Q14894
Q93063
P61278
Q4ZHG4
P00734
Q92879
B1AKI9
Q9H583
Q15836
Q8NFU3
Q96DB5
P19883
P01593
O15231
Q10588
Q07065
Q6PCB0
Q9Y644
P41439
P30519
P22681
Q13428
P15086
P18077
Q96JH7
Q15046
P00746
O95302
P35609
P00918
P02461
P16949
P20827
O43592
P34096
Q93099
P13497
P13727
P07478
Q7Z5L7
P06454
P01225
Q9NRX4
Q9NU53
Q92765
Q96DA0
P13987
P55160
P48059
Q9GZX9
O43665
P63261
Q9H7M9
Q9Y2A7
Q14240
Q9H4B7
P16150
Q02790
P46777
Q6UWH4
Q9NXG2
Q92945
Q7Z6A9
Q13554
P09327
Q86UN2
O43306
O60701
Q9BZG1
O60841
O75558
O95633
Q13724
Q8NI99
P60900
P11055
P21266
Q9HC84
Q9NR45
P11245
P16070
Q08752
P35573
O75940
Q03403
Q9UBX7
A5YKK6
P50914
P02008
A0FGR8
Q9Y6A5
Q00341
P04433
P55899
Q9P000
Q16762
O95965
P02814
Q9BYV1
Q05315
Q8IXQ3
O43301
Q8IYS5
O15394
Q9HCU0
Q8WUA8
Q99848
P28908
P00740
Q9UN19
Q14005
P35247
Q8TDW7
Q1L6U9
P14136
Q5BKU9
O75439
P10451
P98179
P82970
P00709
O95954
O15247
Q9NZN5
Q8N3T6
P49902
O43681
P26992
P12883
O60504
O95295
Q9NPG4
Q9H9Q2
O43157
Q96I82
P53621
P31146
A0A0J9YXX1
Q7LGC8
O95711
P05451
P29317
P62847
Q9Y5K5
Q6P2Q9
Q15323
P08670
P11310
P23381
P62072
Q9UJS0
P06748
Q92859
Q9UK05
Q9NUJ1
Q99733
Q99417
P62993
Q9UHJ6
P62166
O15273
Q9Y251
P11226
Q0VD83
O43639
Q8TEU8
Q9UBX5
O14793
Q07960
Q14118
P25205
P42830
Q9HC10
Q7Z2Q7
Q53EL9
P26196
Q03252
Q08495
A0A0C4DH36
Q8IVN8
O95433
Q9H497
Q9Y279
P11387
P11717
P04196
Q14353
Q14563
P20849
P37268
P08574
P55774
O15145
P19823
A8MTY7
P10599
Q9Y224
Q9ULA0
P08319
Q9Y315
P29762
Q9NZB2
O95980
Q93052
Q02952
Q01813
Q8WWA1
Q9UBW8
Q96FV2
P52306
P31025
P09429
P35914
P61604
P07948
Q9Y3C1
P53004
Q9UNA0
P21128
A0A0C4DH32
P28482
P17643
P46778
P22314
Q92769
Q9Y2W1
O75822
Q9UBX1
Q92752
Q9P287
P12259
Q8N6C5
P18031
P10606
Q14166
Q06481
P06727
Q9UQ53
P56545
P15814
P68133
P25786
P50552
O75368
Q9Y6W5
Q8NHV4
P19256
Q02252
Q15393
P52788
O00767
Q96A00
Q6VY07
P01031
P03951
Q8NBJ7
Q9UBQ7
P19623
P04440
Q96QK1
Q13409
Q8NDB2
A0A075B6K5
Q9P0K1
P10646
P29323
Q00325
Q9H098
P01817
P11142
P61923
P28906
P08754
P11216
P54296
P02771
Q9UBS9
Q53FA7
P62424
P05543
P51858
P25098
P01011
P61266
Q99704
P20700
Q13618
Q9UNN8
P13073
Q8N3J6
P51452
P14415
P36507
Q86XE5
P62879
P62633
P62333
Q6UXD5
P01597
O94804
O95340
O43464
Q96HE7
P52948
O43561
Q14697
P08294
Q96S97
Q14141
Q96RK0
P16233
P18065
O76009
Q9UKD2
P62277
P61353
Q5TFE4
O96008
Q9NRM1
P05981
P98155
P37198
Q15645
Q9BYT8
P14317
O15067
Q9UQ16
Q9UHB6
O60279
Q8IWS0
P52565
P21281
P47897
Q96GD0
P08519
Q9BWV1
P42357
P62269
P07237
P09012
P22304
Q9NTN9
P24593
Q9UKM7
Q9Y334
Q9UQV4
P01854
Q05655
P81172
Q9H2X0
Q9H9B4
P04114
P78539
Q15417
Q13443
P06576
Q9UDR5
P01236
Q8N1F7
P14061
Q9BRA2
P12830
Q9UKX3
P42858
Q9UDY4
Q16134
Q8N3T1
Q76LX8
P36957
P51572
O60610
Q96SM3
Q14195
Q9UEW8
Q8N436
Q9GZZ9
Q8WZ42
Q9BQE3
P54819
Q5TDH0
Q9UN36
Q9Y639
Q06323
Q8WZA1
P12107
Q99798
Q92817
P61158
P56817
P37837
Q96C86
Q14162
P62195
P01133
P40197
Q07157
A5A3E0
Q9NZ20
Q9ULC0
P02818
Q9ULZ3
P51659
O60641
P31930
Q6P179
O95197
O75616
Q96FL9
O75436
Q8NFV4
Q9UK23
Q12882
Q9H3T3
O95394
A0A075B6K4
Q9NR19
P43251
Q9UHB9
P07359
Q969T9
P13688
P78324
Q9UHN6
Q8N766
Q9NP55
Q9NPH0
P19320
Q8NHP8
P21860
Q15828
Q14C86
Q96ID5
Q96CX2
P13591
Q9H1U4
Q9P270
P16871
O94779
P62306
Q969Y0
P05091
P67936
Q9NS28
Q9UQP3
Q02817
P0DP01
O60262
O15269
P23229
P31997
Q5H8C1
P02794
Q9H299
P49589
P16444
Q3T906
P04075
Q9UMY4
Q8N1Q1
Q00872
Q9H8Y8
P01909
P18428
O95361
P80217
Q02246
Q92838
P07307
P01242
Q9BTV4
P48047
Q14204
Q16774
Q01415
P62917
P83916
Q07654
P49915
Q7RTS7
Q9Y5L4
P06241
Q13103
Q8N2S1
O43529
P49792
A0A0B4J1V7
O95671
P39019
P42892
Q96GA7
P63244
O95747
Q8N0V5
P53708
Q5XPI4
P02545
Q9Y5S9
Q6UXF1
Q12860
Q92930
P52943
P09455
Q13247
A8K2U0
O14828
Q9UIL1
P36980
P49189
Q13751
P01040
P36269
P14324
P08729
P55083
P05386
Q9BT73
Q5SQ64
Q8IZJ3
Q9Y600
O60476
Q9Y3D6
P49755
Q9NTJ5
Q7RTW8
Q9C005
O75071
Q9NYL9
Q9NQS3
P57737
Q15147
Q96RS6
Q9BZ72
Q13451
Q15021
Q5JRA6
P06732
Q86TY3
Q9NQ25
P30101
P28072
Q9NS86
P47929
P16112
O75122
O43516
Q13813
P02792
Q9BT56
P60033
P68366
Q6WRI0
Q96AQ6
O75157
Q10471
Q00722
P31431
P12532
O15031
Q9Y6B6
Q6Q788
P04264
P15153
A0A0C4DH67
Q14533
P31939
P11234
P48735
P02671
P17987
P35908
Q96CG8
Q96RP7
P48551
Q13287
Q9BQT9
P15121
Q13263
Q9BY43
Q9H8J5
P49638
P13747
P02652
Q5SGD2
Q9NZZ3
P20042
P14543
Q9NQ76
Q14435
P69905
P40261
Q86SR1
P00736
O60218
Q6P996
Q9Y6G9
Q9H3N1
P46087
Q9Y6R7
Q9UBS4
P01008
Q9BUJ0
P02751
P12821
Q01130
Q13316
P09104
O00148
Q15424
P28070
Q9NPA2
Q9H2U2
P36222
P50461
P06734
Q8WU90
Q01518
Q5QJE6
Q92973
O15116
Q9BT78
P29401
Q13093
Q8IWX8
Q16543
O95390
P16930
Q9UKU6
P61201
Q9NZH8
O14561
Q8NFP4
Q32P28
P48147
Q08345
Q9UQ72
Q6IAA8
Q9UQE7
Q9NZ45
P14854
Q99985
Q01524
P23142
Q12904
P48740
Q9BQE5
Q92835
P01762
Q8IX30
Q9NQT8
O75175
P28827
Q5VUB5
P55001
Q99598
P08138
Q9Y3F4
O43548
P22891
P62310
Q99623
P15259
Q96G03
P62314
O75348
Q06141
P09871
Q6UB35
P05154
Q9NR99
P29965
P02812
Q96QH2
P98172
P51805
Q13642
Q05682
O75752
Q6P9A2
Q15113
Q6ZRP7
P07951
Q5T5U3
P23490
P36405
Q9Y450
O75095
Q9H4A4
Q9BT09
P30419
P09382
O60449
P27797
P38571
Q92621
Q08211
P07900
P54826
O94929
Q86WR7
P18627
Q96PD2
Q5FWE3
P10515
Q9UBG0
P16035
Q8IVN3
P30530
Q16557
Q86UP2
P14222
P39059
P04155
Q96A65
Q9UJX3
Q99542
P13693
P40189
Q6A163
P27144
O43815
A0A0B4J1X8
Q12965
Q7L266
O43915
P13473
O75051
Q5JTJ3
O00757
Q13404
Q8IUK8
Q01433
P08069
P34931
P09661
P18124
Q96KG7
Q01543
Q15121
P30203
Q86SJ2
O43312
P17980
Q93070
P43234
Q7Z6Z7
Q16288
P02746
Q9Y3I1
Q9UQM7
P29350
P02749
P56192
Q9UIA9
Q9Y4H4
Q13332
Q8N474
Q9UBB4
Q8TEQ6
P49789
P78536
P42126
Q9H7Y0
P48729
Q9Y4P1
P68104
Q86UX2
P62841
O95487
Q86V81
Q9P258
A6NMZ7
P11586
Q14BN4
Q6GTX8
P28289
Q9NZI8
Q9BZL4
Q8NI22
Q96JA1
A0A0A0MRZ7
Q76M96
Q9UBQ5
P60983
Q6NUK1
O43556
O43451
O75594
Q9Y5J7
P45880
Q99784
P01871
P43652
O75400
P08621
Q5SW96
Q5T750
P54760
Q8NBP7
P62995
Q9UBY9
P00558
P34896
P08246
Q8N129
P36896
Q15370
Q9BYC5
O95218
Q04917
Q5VYJ5
Q9BXL5
Q15080
Q96AP7
Q96HD9
Q9NTZ6
P04040
Q8TB24
Q86UX7
Q8NHL6
P01780
Q9H1B5
P11465
Q9Y6I3
O95727
P11171
O75309
P40855
O60506
Q9UJ70
A0A0A0MS14
P62753
P01834
Q9HCL0
Q8N307
Q9BYR3
P31350
O00178
Q15428
Q8N4P3
Q13619
Q96PE7
Q9BZW8
Q9Y3C8
Q92673
Q16849
Q8WWQ8
Q8NDH3
P04118
Q9H444
Q92956
P0CG34
Q99523
P45973
P00748
P61457
Q16819
Q9UHY1
Q9NUY8
Q9H156
Q52LG2
O75746
Q8WW12
O75787
P16157
Q15365
P40926
Q14160
P51580
A0A0C4DH25
Q9BXP5
Q9Y2Z4
Q8WUJ3
Q9H013
Q86UD1
P51888
Q9ULL4
P14780
Q9BTW9
P01275
P03973
Q9NZP8
P17540
Q16651
P61626
Q16658
Q8WW59
P52823
P27482
Q6NYC8
Q6UWT4
Q4KMQ2
P52272
Q5SRE7
P02538
P50452
Q99447
Q15149
P06870
Q6ZU35
P01591
Q8TEM1
Q9BW91
Q6UXV4
O60609
P35858
Q9Y3Q8
Q8NBZ7
Q8NC51
Q9Y613
O00461
P22792
Q6YHK3
P83731
P35659
Q9P2E9
Q9UHG2
P01861
P31948
P20933
Q13501
P59768
Q8IXK2
P37840
P24557
P42702
Q9H756
Q7Z4R8
Q6UXK2
Q96J42
P04070
O60832
O75340
P06702
P07355
P42167
P55058
Q13200
P33991
Q9UPQ0
P0DP23
Q9NQC3
P46926
Q6P4E1
Q24JP5
P78552
Q08623
O95460
P47756
P18669
O14880
Q52LJ0
Q14978
Q92530
Q562R1
Q06787
P78559
Q9UM47
Q07075
Q3ZCQ8
P13489
Q8N1G4
Q14117
Q9UJZ1
P14618
P39023
Q8WWI1
P46108
P55283
P08514
Q9HBL0
P43034
O43184
O43633
P05186
P51993
Q09328
O95274
P51531
O94766
Q9NXH8
Q9P2D3
O15204
Q99999
Q9H939
P29218
Q86VZ4
P16152
P20702
Q9NT99
Q53EL6
Q9NVG8
P46531
Q9Y6V0
P35556
P61289
Q9Y2V2
Q06033
Q9NPY3
P24534
P33908
P14209
Q96IQ7
O75534
P05109
Q13797
O75191
P31785
Q02985
Q14112
Q9BY67
Q92832
Q9BXR6
P29622
P04083
Q6UWW0
Q96CS3
O43719
P57764
P49458
Q9BSE5
Q99471
P29122
P01116
P01024
Q15262
P36915
P04843
Q9HB07
Q7Z794
Q8TCJ2
P00813
P24387
Q8NFT8
Q9UMD9
Q6PKG0
P10644
P56537
P06132
Q9NY72
P01034
Q14677
O95971
O75995
O14775
Q13275
P12235
P13798
P62910
Q96IJ6
Q13123
P52566
P36959
Q16891
Q9Y277
P68036
Q6B0K9
Q08380
P20645
P23921
Q13418
P35916
O94772
O75023
P00488
P60866
O00159
Q9BYZ8
Q13444
P05771
Q8IV08
P01303
P00338
P13929
O15240
P43121
Q5R3I4
Q05048
O00451
P13805
Q9GZY8
Q9H8L6
P16435
Q9BXN1
Q9BZZ5
Q86YL5
P05976
O60547
Q15848
Q14980
P26010
P06331
P00751
P58166
P17693
Q6WN34
P01877
Q13477
Q9Y547
O60486
P49821
Q9H2G2
Q16795
Q12913
P17252
Q96NY8
Q9UPN7
Q9Y6N7
Q9H074
P30520
Q14242
P30622
P05023
P02458
Q6WCQ1
Q02763
P02747
Q9Y230
Q9NY65
O75503
P15509
Q6UXI7
O95678
P23528
P01036
P35606
Q7Z7H5
O75489
Q9UBX3
P34932
P04233
Q13510
Q96F46
Q9NTU7
Q15819
Q9UNF0
Q02818
Q14151
Q16718
P56211
Q99538
P20160
Q9ULB1
Q8IZD0
Q9UBV8
Q96KG9
Q9Y3R4
P21741
P20273
Q9HDC9
A0A0C4DH69
Q99747
Q9NQR4
P12429
P54107
P26368
Q0ZGT2
Q03591
A0A087WSZ0
A0A0B4J1V2
P46781
P05387
Q96RF0
Q9Y3A5
P47914
P14927
P46779
O75694
O00193
Q9UN70
Q9BUL8
Q00577
P35268
Q9NQ30
Q13867
Q9BV40
P08572
Q9HD15
O15355
Q0VAF6
P80748
Q6W4X9
O14980
P06276
Q9UKX5
Q14739
O00244
Q9UDY2
P07357
P12318
Q09028
P27348
P0CF74
Q9Y337
P02654
Q16851
P01721
Q6UX71
P04216
O15305
A0A075B6K0
Q86SQ4
Q8N128
Q9UJC5
P16403
P02730
Q13308
Q9BV57
P01599
Q9H9K5
Q8N8Z6
Q9BXD5
Q9GZL7
Q9NR34
O95490
O75964
P60985
O75635
Q9UK41
P24043
P17612
O43390
Q9BZR6
Q8IUI8
Q15833
P16422
Q9BVP2
P09471
O76031
Q15043
O94925
P62304
Q6ZMJ2
P30047
P15311
Q96KN2
Q07092
P07305
Q9H0D6
Q5SRI9
P25788
P22087
Q8IWW8
Q9H2A7
Q7LDG7
Q9BXK5
P04278
Q7Z7M0
Q8NE86
Q5QJ74
P01127
Q9HC38
Q9Y653
P23470
P55290
Q8NEN9
Q14258
P17677
Q6UWY5
P0DTE1
Q8N7H5
P58335
Q9BQG0
P33240
Q9NZ08
P27361
P31937
P51398
A0A075B6S4
Q9Y5B9
Q92616
P46977
P19878
P10768
P21802
P14649
Q16822
O43598
O14908
Q06828
Q9BS40
P98153
Q9H0X4
O60242
A0A0C4DH34
P31946
P05141
O75144
Q14344
O00203
P13598
Q92804
P62877
P08240
A0A075B6J9
P26583
P01601
Q8N9N7
P78347
P36542
Q9UKK9
O60927
Q08188
Q9NYQ6
O43653
Q9UIW2
Q13616
Q14061
P08254
P12829
P78344
Q9Y624
P01701
Q99439
P11150
P01706
P43897
P01718
P10636
P30043
P05106
P06213
A6NFA1
Q9Y4G6
Q9H3Q1
P17600
P54802
Q96M27
A0A0C4DH29
P62913
Q09161
P19957
Q9Y240
Q9BQA1
P46109
Q93009
P35625
P26373
P49419
P50395
O75976
Q9BSJ8
Q16706
P01019
P07741
Q8TD46
A0A087WSX0
Q9UP52
O43237
P50148
P09668
Q9HAV4
Q9H4G0
P45877
Q02108
P42081
Q8WWY3
Q8N539
P0DN76
P26640
P36873
Q93034
P27635
Q6PJW8
P12110
P62241
Q99436
P02656
O60443
O43865
P05388
P21980
Q99933
P49327
O75342
Q8NCL4
P41159
Q16181
P84157
Q9C0H2
Q15782
O94923
Q9UNM6
Q6ZMU5
P14770
P05408
P21926
O14579
Q9BYQ9
P68402
P38646
O14737
Q9BUT1
Q92542
P09958
Q9NSC7
P11166
Q9GZP4
Q15555
P09211
Q6ZNJ1
Q99424
P50281
P01042
O60884
Q99459
Q15404
P04054
Q68BL8
Q9NQ29
P35590
Q01469
P23327
A0A0B4J1Z2
O43747
Q8NDA2
[truncated: 2,391 more rows]

## Sheet: ST1e
Supplementary Table S1e. "Deja vu". List of most frequently detected proteins [18442176]
Entry	Reviewed	Entry Name	Protein names
O43790	reviewed	KRT86_HUMAN	Keratin, type II cuticular Hb6 (Hair keratin K2.11) (Keratin-86) (K86) (Type II hair keratin Hb6) (Type-II keratin Kb26)
O76011	reviewed	KRT34_HUMAN	Keratin, type I cuticular Ha4 (Hair keratin, type I Ha4) (Keratin-34) (K34)
O76013	reviewed	KRT36_HUMAN	Keratin, type I cuticular Ha6 (Hair keratin, type I Ha6) (Keratin-36) (K36)
O76014	reviewed	KRT37_HUMAN	Keratin, type I cuticular Ha7 (Hair keratin, type I Ha7) (Keratin-37) (K37)
O76015	reviewed	KRT38_HUMAN	Keratin, type I cuticular Ha8 (Hair keratin, type I Ha8) (Keratin-38) (K38)
O95678	reviewed	K2C75_HUMAN	Keratin, type II cytoskeletal 75 (Cytokeratin-75) (CK-75) (Keratin-6 hair follicle) (hK6hf) (Keratin-75) (K75) (Type II keratin-K6hf) (Type-II keratin Kb18)
P02533	reviewed	K1C14_HUMAN	Keratin, type I cytoskeletal 14 (Cytokeratin-14) (CK-14) (Keratin-14) (K14)
P02538	reviewed	K2C6A_HUMAN	Keratin, type II cytoskeletal 6A (Cytokeratin-6A) (CK-6A) (Cytokeratin-6D) (CK-6D) (Keratin-6A) (K6A) (Type-II keratin Kb6) (allergen Hom s 5)
P04259	reviewed	K2C6B_HUMAN	Keratin, type II cytoskeletal 6B (Cytokeratin-6B) (CK-6B) (Keratin-6B) (K6B) (Type-II keratin Kb10)
P04264	reviewed	K2C1_HUMAN	Keratin, type II cytoskeletal 1 (67 kDa cytokeratin) (Cytokeratin-1) (CK-1) (Hair alpha protein) (Keratin-1) (K1) (Type-II keratin Kb1)
P05783	reviewed	K1C18_HUMAN	Keratin, type I cytoskeletal 18 (Cell proliferation-inducing gene 46 protein) (Cytokeratin-18) (CK-18) (Keratin-18) (K18)
P05787	reviewed	K2C8_HUMAN	Keratin, type II cytoskeletal 8 (Cytokeratin-8) (CK-8) (Keratin-8) (K8) (Type-II keratin Kb8)
P08727	reviewed	K1C19_HUMAN	Keratin, type I cytoskeletal 19 (Cytokeratin-19) (CK-19) (Keratin-19) (K19)
P08729	reviewed	K2C7_HUMAN	Keratin, type II cytoskeletal 7 (Cytokeratin-7) (CK-7) (Keratin-7) (K7) (Sarcolectin) (Type-II keratin Kb7)
P08779	reviewed	K1C16_HUMAN	Keratin, type I cytoskeletal 16 (Cytokeratin-16) (CK-16) (Keratin-16) (K16)
P12035	reviewed	K2C3_HUMAN	Keratin, type II cytoskeletal 3 (65 kDa cytokeratin) (Cytokeratin-3) (CK-3) (Keratin-3) (K3) (Type-II keratin Kb3)
P13645	reviewed	K1C10_HUMAN	Keratin, type I cytoskeletal 10 (Cytokeratin-10) (CK-10) (Keratin-10) (K10)
P13646	reviewed	K1C13_HUMAN	Keratin, type I cytoskeletal 13 (Cytokeratin-13) (CK-13) (Keratin-13) (K13)
P13647	reviewed	K2C5_HUMAN	Keratin, type II cytoskeletal 5 (58 kDa cytokeratin) (Cytokeratin-5) (CK-5) (Keratin-5) (K5) (Type-II keratin Kb5)
P19012	reviewed	K1C15_HUMAN	Keratin, type I cytoskeletal 15 (Cytokeratin-15) (CK-15) (Keratin-15) (K15)
P19013	reviewed	K2C4_HUMAN	Keratin, type II cytoskeletal 4 (Cytokeratin-4) (CK-4) (Keratin-4) (K4) (Type-II keratin Kb4)
P26371	reviewed	KRA59_HUMAN	Keratin-associated protein 5-9 (Keratin, cuticle, ultrahigh sulfur 1) (Keratin, ultra high-sulfur matrix protein A) (Keratin-associated protein 5.9) (UHS keratin A) (UHS KerA) (Ultrahigh sulfur keratin-associated protein 5.9)
P35527	reviewed	K1C9_HUMAN	Keratin, type I cytoskeletal 9 (Cytokeratin-9) (CK-9) (Keratin-9) (K9)
P35900	reviewed	K1C20_HUMAN	Keratin, type I cytoskeletal 20 (Cytokeratin-20) (CK-20) (Keratin-20) (K20) (Protein IT)
P35908	reviewed	K22E_HUMAN	Keratin, type II cytoskeletal 2 epidermal (Cytokeratin-2e) (CK-2e) (Epithelial keratin-2e) (Keratin-2 epidermis) (Keratin-2e) (K2e) (Type-II keratin Kb2)
P48668	reviewed	K2C6C_HUMAN	Keratin, type II cytoskeletal 6C (Cytokeratin-6C) (CK-6C) (Cytokeratin-6E) (CK-6E) (Keratin K6h) (Keratin-6C) (K6C) (Type-II keratin Kb12)
P59990	reviewed	KR121_HUMAN	Keratin-associated protein 12-1 (High sulfur keratin-associated protein 12.1) (Keratin-associated protein 12.1)
P59991	reviewed	KR122_HUMAN	Keratin-associated protein 12-2 (High sulfur keratin-associated protein 12.2) (Keratin-associated protein 12.2)
P60014	reviewed	KR10A_HUMAN	Keratin-associated protein 10-10 (High sulfur keratin-associated protein 10.10) (Keratin-associated protein 10.10) (Keratin-associated protein 18-10) (Keratin-associated protein 18.10)
P60328	reviewed	KR123_HUMAN	Keratin-associated protein 12-3 (High sulfur keratin-associated protein 12.3) (Keratin-associated protein 12.3)
P60329	reviewed	KR124_HUMAN	Keratin-associated protein 12-4 (High sulfur keratin-associated protein 12.4) (Keratin-associated protein 12.4)
P60368	reviewed	KR102_HUMAN	Keratin-associated protein 10-2 (High sulfur keratin-associated protein 10.2) (Keratin-associated protein 10.2) (Keratin-associated protein 18-2) (Keratin-associated protein 18.2)
P60370	reviewed	KR105_HUMAN	Keratin-associated protein 10-5 (High sulfur keratin-associated protein 10.5) (Keratin-associated protein 10.5) (Keratin-associated protein 18-5) (Keratin-associated protein 18.5)
P60371	reviewed	KR106_HUMAN	Keratin-associated protein 10-6 (High sulfur keratin-associated protein 10.6) (Keratin-associated protein 10.6) (Keratin-associated protein 18-6) (Keratin-associated protein 18.6)
P60372	reviewed	KR104_HUMAN	Keratin-associated protein 10-4 (High sulfur keratin-associated protein 10.4) (Keratin-associated protein 10.4) (Keratin-associated protein 18-4) (Keratin-associated protein 18.4)
P60409	reviewed	KR107_HUMAN	Keratin-associated protein 10-7 (High sulfur keratin-associated protein 10.7) (Keratin-associated protein 10.7) (Keratin-associated protein 18-7) (Keratin-associated protein 18.7)
P60410	reviewed	KR108_HUMAN	Keratin-associated protein 10-8 (High sulfur keratin-associated protein 10.8) (Keratin-associated protein 10.8) (Keratin-associated protein 18-8) (Keratin-associated protein 18.8)
P60411	reviewed	KR109_HUMAN	Keratin-associated protein 10-9 (High sulfur keratin-associated protein 10.9) (Keratin-associated protein 10.9) (Keratin-associated protein 18-9) (Keratin-associated protein 18.9)
P60412	reviewed	KR10B_HUMAN	Keratin-associated protein 10-11 (High sulfur keratin-associated protein 10.11) (Keratin-associated protein 10.11) (Keratin-associated protein 18-11) (Keratin-associated protein 18.11)
P78385	reviewed	KRT83_HUMAN	Keratin, type II cuticular Hb3 (Hair keratin K2.10) (Keratin-83) (K83) (Type II hair keratin Hb3) (Type-II keratin Kb23)
P78386	reviewed	KRT85_HUMAN	Keratin, type II cuticular Hb5 (Hair keratin K2.12) (Keratin-85) (K85) (Type II hair keratin Hb5) (Type-II keratin Kb25)
Q01546	reviewed	K22O_HUMAN	Keratin, type II cytoskeletal 2 oral (Cytokeratin-2P) (CK-2P) (K2P) (Keratin-76) (K76) (Type-II keratin Kb9)
Q04695	reviewed	K1C17_HUMAN	Keratin, type I cytoskeletal 17 (39.1) (Cytokeratin-17) (CK-17) (Keratin-17) (K17)
Q07627	reviewed	KRA11_HUMAN	Keratin-associated protein 1-1 (High sulfur keratin-associated protein 1.1) (Keratin-associated protein 1.1) (Keratin-associated protein 1.6) (Keratin-associated protein 1.7)
Q14525	reviewed	KT33B_HUMAN	Keratin, type I cuticular Ha3-II (Hair keratin, type I Ha3-II) (Keratin-33B) (K33B)
Q14532	reviewed	K1H2_HUMAN	Keratin, type I cuticular Ha2 (Hair keratin, type I Ha2) (Keratin-32) (K32)
Q14533	reviewed	KRT81_HUMAN	Keratin, type II cuticular Hb1 (Hair keratin K2.9) (Keratin, hair, basic, 1) (Keratin-81) (K81) (Metastatic lymph node 137 gene protein) (MLN 137) (Type II hair keratin Hb1) (Type-II keratin Kb21) (ghHKb1) (ghHb1)
Q14CN4	reviewed	K2C72_HUMAN	Keratin, type II cytoskeletal 72 (Cytokeratin-72) (CK-72) (Keratin-72) (K72) (Type II inner root sheath-specific keratin-K6irs2) (Type-II keratin Kb35)
Q15323	reviewed	K1H1_HUMAN	Keratin, type I cuticular Ha1 (Hair keratin, type I Ha1) (Keratin-31) (K31)
Q2M2I5	reviewed	K1C24_HUMAN	Keratin, type I cytoskeletal 24 (Cytokeratin-24) (CK-24) (Keratin-24) (K24) (Type I keratin-24)
Q3LHN2	reviewed	KR192_HUMAN	Keratin-associated protein 19-2
Q3LI59	reviewed	KR212_HUMAN	Keratin-associated protein 21-2
Q3LI64	reviewed	KRA61_HUMAN	Keratin-associated protein 6-1
Q3LI66	reviewed	KRA62_HUMAN	Keratin-associated protein 6-2
Q3LI67	reviewed	KRA63_HUMAN	Keratin-associated protein 6-3
Q3LI70	reviewed	KR196_HUMAN	Keratin-associated protein 19-6
Q3LI72	reviewed	KR195_HUMAN	Keratin-associated protein 19-5
Q3LI76	reviewed	KR151_HUMAN	Keratin-associated protein 15-1
Q3SY46	reviewed	KR133_HUMAN	Keratin-associated protein 13-3
Q3SY84	reviewed	K2C71_HUMAN	Keratin, type II cytoskeletal 71 (Cytokeratin-71) (CK-71) (Keratin-71) (K71) (Type II inner root sheath-specific keratin-K6irs1) (Keratin 6 irs) (hK6irs) (hK6irs1) (Type-II keratin Kb34)
Q3SYF9	reviewed	KR197_HUMAN	Keratin-associated protein 19-7
Q52LG2	reviewed	KR132_HUMAN	Keratin-associated protein 13-2
Q5XKE5	reviewed	K2C79_HUMAN	Keratin, type II cytoskeletal 79 (Cytokeratin-79) (CK-79) (Keratin-6-like) (Keratin-6L) (Keratin-79) (K79) (Type-II keratin Kb38)
Q6A162	reviewed	K1C40_HUMAN	Keratin, type I cytoskeletal 40 (Cytokeratin-40) (CK-40) (Keratin-40) (K40) (Type I hair keratin Ka36)
Q6A163	reviewed	K1C39_HUMAN	Keratin, type I cytoskeletal 39 (Cytokeratin-39) (CK-39) (Keratin-39) (K39) (Type I hair keratin Ka35)
Q6KB66	reviewed	K2C80_HUMAN	Keratin, type II cytoskeletal 80 (Cytokeratin-80) (CK-80) (Keratin-80) (K80) (Type-II keratin Kb20)
Q6L8G4	reviewed	KR511_HUMAN	Keratin-associated protein 5-11 (Keratin-associated protein 5.11) (Ultrahigh sulfur keratin-associated protein 5.11)
Q6L8G8	reviewed	KRA57_HUMAN	Keratin-associated protein 5-7 (Keratin-associated protein 5-3) (Keratin-associated protein 5.3) (Keratin-associated protein 5.7) (Ultrahigh sulfur keratin-associated protein 5.7)
Q6L8G9	reviewed	KRA56_HUMAN	Keratin-associated protein 5-6 (Keratin-associated protein 5.6) (Ultrahigh sulfur keratin-associated protein 5.6)
Q6L8H1	reviewed	KRA54_HUMAN	Keratin-associated protein 5-4 (Keratin-associated protein 5.4) (Ultrahigh sulfur keratin-associated protein 5.4)
Q6L8H2	reviewed	KRA53_HUMAN	Keratin-associated protein 5-3 (Keratin-associated protein 5-9) (Keratin-associated protein 5.3) (Keratin-associated protein 5.9) (UHS KerB-like) (Ultrahigh sulfur keratin-associated protein 5.3)
Q6L8H4	reviewed	KRA51_HUMAN	Keratin-associated protein 5-1 (Keratin, cuticle, ultrahigh sulphur 1-like) (Keratin-associated protein 5.1) (Ultrahigh sulfur keratin-associated protein 5.1)
Q6PEX3	reviewed	KR261_HUMAN	Keratin-associated protein 26-1
Q701N4	reviewed	KRA52_HUMAN	Keratin-associated protein 5-2 (Keratin-associated protein 5-8) (Keratin-associated protein 5.2) (Keratin-associated protein 5.8) (Ultrahigh sulfur keratin-associated protein 5.2)
Q7RTS7	reviewed	K2C74_HUMAN	Keratin, type II cytoskeletal 74 (Cytokeratin-74) (CK-74) (Keratin-5c) (K5C) (Keratin-74) (K74) (Type II inner root sheath-specific keratin-K6irs4) (Type-II keratin Kb37)
Q7Z3Y7	reviewed	K1C28_HUMAN	Keratin, type I cytoskeletal 28 (Cytokeratin-28) (CK-28) (Keratin-25D) (K25D) (Keratin-28) (K28) (Type I inner root sheath-specific keratin-K25irs4)
Q7Z3Y8	reviewed	K1C27_HUMAN	Keratin, type I cytoskeletal 27 (Cytokeratin-27) (CK-27) (Keratin-25C) (K25C) (Keratin-27) (K27) (Type I inner root sheath-specific keratin-K25irs3)
Q7Z3Y9	reviewed	K1C26_HUMAN	Keratin, type I cytoskeletal 26 (Cytokeratin-26) (CK-26) (Keratin-25B) (K25B) (Keratin-26) (K26) (Type I inner root sheath-specific keratin-K25irs2)
Q7Z3Z0	reviewed	K1C25_HUMAN	Keratin, type I cytoskeletal 25 (Cytokeratin-25) (CK-25) (Keratin-25) (K25) (Keratin-25A) (K25A) (Type I inner root sheath-specific keratin-K25irs1)
Q7Z4W3	reviewed	KR193_HUMAN	Keratin-associated protein 19-3 (GTHRP) (Glycine/tyrosine-rich protein)
Q7Z794	reviewed	K2C1B_HUMAN	Keratin, type II cytoskeletal 1b (Cytokeratin-1B) (CK-1B) (Keratin-77) (K77) (Type-II keratin Kb39)
Q86Y46	reviewed	K2C73_HUMAN	Keratin, type II cytoskeletal 73 (Cytokeratin-73) (CK-73) (Keratin-73) (K73) (Type II inner root sheath-specific keratin-K6irs3) (Type-II keratin Kb36)
Q8IUB9	reviewed	KR191_HUMAN	Keratin-associated protein 19-1 (High tyrosine-glycine keratin-associated protein 19.1)
Q8IUC1	reviewed	KR111_HUMAN	Keratin-associated protein 11-1 (High sulfur keratin-associated protein 11.1)
Q8IUC2	reviewed	KRA81_HUMAN	Keratin-associated protein 8-1 (High glycine-tyrosine keratin-associated protein 8.1)
Q8IUC3	reviewed	KRA71_HUMAN	Keratin-associated protein 7-1 (High tyrosine-glycine keratin-associated protein 7.1)
Q8IUG1	reviewed	KRA13_HUMAN	Keratin-associated protein 1-3 (Keratin-associated protein 1.8) (Keratin-associated protein 1.9)
Q8N1A0	reviewed	KT222_HUMAN	Keratin-like protein KRT222 (Keratin-222) (Keratin-222 pseudogene)
Q8N1N4	reviewed	K2C78_HUMAN	Keratin, type II cytoskeletal 78 (Cytokeratin-78) (CK-78) (Keratin-5b) (Keratin-78) (K78) (Type-II keratin Kb40)
Q8N6L1	reviewed	KTAP2_HUMAN	Keratinocyte-associated protein 2 (KCP-2) (Dolichyl-diphosphooligosaccharide--protein glycosyltransferase subunit KCP2) (Oligosaccharyl transferase subunit KCP2)
Q92764	reviewed	KRT35_HUMAN	Keratin, type I cuticular Ha5 (Hair keratin, type I Ha5) (Keratin-35) (K35)
Q99456	reviewed	K1C12_HUMAN	Keratin, type I cytoskeletal 12 (Cytokeratin-12) (CK-12) (Keratin-12) (K12)
Q9BQ66	reviewed	KR412_HUMAN	Keratin-associated protein 4-12 (Keratin-associated protein 4.12) (Ultrahigh sulfur keratin-associated protein 4.12)
Q9BT92	reviewed	TCHP_HUMAN	Trichoplein keratin filament-binding protein (Protein TCHP) (Mitochondrial protein with oncostatic activity) (Mitostatin) (Tumor suppressor protein)
Q9BYP8	reviewed	KR171_HUMAN	Keratin-associated protein 17-1 (Keratin-associated protein 16.1)
Q9BYP9	reviewed	KRA99_HUMAN	Keratin-associated protein 9-9 (Keratin-associated protein 9-5) (Keratin-associated protein 9.5) (Keratin-associated protein 9.9) (Ultrahigh sulfur keratin-associated protein 9.9)
Q9BYQ0	reviewed	KRA98_HUMAN	Keratin-associated protein 9-8 (Keratin-associated protein 9.8) (Ultrahigh sulfur keratin-associated protein 9.8)
Q9BYQ2	reviewed	KRA94_HUMAN	Keratin-associated protein 9-4 (Keratin-associated protein 9.4) (Ultrahigh sulfur keratin-associated protein 9.4)
Q9BYQ3	reviewed	KRA93_HUMAN	Keratin-associated protein 9-3 (Keratin-associated protein 9.3) (Ultrahigh sulfur keratin-associated protein 9.3)
Q9BYQ4	reviewed	KRA92_HUMAN	Keratin-associated protein 9-2 (Keratin-associated protein 9.2) (Ultrahigh sulfur keratin-associated protein 9.2)
Q9BYQ5	reviewed	KRA46_HUMAN	Keratin-associated protein 4-6 (Keratin-associated protein 4-15) (Keratin-associated protein 4.15) (Keratin-associated protein 4.6) (Ultrahigh sulfur keratin-associated protein 4.15)
Q9BYQ6	reviewed	KR411_HUMAN	Keratin-associated protein 4-11 (Keratin-associated protein 4-14) (Keratin-associated protein 4.11) (Keratin-associated protein 4.14) (Ultrahigh sulfur keratin-associated protein 4.14)
Q9BYQ7	reviewed	KRA41_HUMAN	Keratin-associated protein 4-1 (Keratin-associated protein 4-10) (Keratin-associated protein 4.1) (Keratin-associated protein 4.10) (Ultrahigh sulfur keratin-associated protein 4.10)
Q9BYR0	reviewed	KRA47_HUMAN	Keratin-associated protein 4-7 (Keratin-associated protein 4.7) (Ultrahigh sulfur keratin-associated protein 4.7)
Q9BYR2	reviewed	KRA45_HUMAN	Keratin-associated protein 4-5 (Keratin-associated protein 4.5) (Ultrahigh sulfur keratin-associated protein 4.5)
Q9BYR3	reviewed	KRA44_HUMAN	Keratin-associated protein 4-4 (Keratin-associated protein 4-13) (Keratin-associated protein 4.13) (Keratin-associated protein 4.4) (Ultrahigh sulfur keratin-associated protein 4.13) (Ultrahigh sulfur keratin-associated protein 4.4)
Q9BYR4	reviewed	KRA43_HUMAN	Keratin-associated protein 4-3 (Keratin-associated protein 4.3) (Ultrahigh sulfur keratin-associated protein 4.3)
Q9BYR5	reviewed	KRA42_HUMAN	Keratin-associated protein 4-2 (Keratin-associated protein 4.2) (Ultrahigh sulfur keratin-associated protein 4.2)
Q9BYR6	reviewed	KRA33_HUMAN	Keratin-associated protein 3-3 (High sulfur keratin-associated protein 3.3) (Keratin-associated protein 3.3)
Q9BYR7	reviewed	KRA32_HUMAN	Keratin-associated protein 3-2 (High sulfur keratin-associated protein 3.2) (Keratin-associated protein 3.2)
Q9BYR8	reviewed	KRA31_HUMAN	Keratin-associated protein 3-1 (High sulfur keratin-associated protein 3.1) (Keratin-associated protein 3.1)
Q9BYR9	reviewed	KRA24_HUMAN	Keratin-associated protein 2-4 (High sulfur keratin-associated protein 2.4) (Keratin-associated protein 2.4)
Q9BYS1	reviewed	KRA15_HUMAN	Keratin-associated protein 1-5 (High sulfur keratin-associated protein 1.5) (Keratin-associated protein 1.5)
Q9NSB2	reviewed	KRT84_HUMAN	Keratin, type II cuticular Hb4 (Keratin-84) (K84) (Type II hair keratin Hb4) (Type-II keratin Kb24)
Q9NSB4	reviewed	KRT82_HUMAN	Keratin, type II cuticular Hb2 (Keratin-82) (K82) (Type II hair keratin Hb2) (Type-II keratin Kb22)
O75690	reviewed	KRA58_HUMAN	Keratin-associated protein 5-8 (Keratin, ultra high-sulfur matrix protein B) (Keratin-associated protein 5.8) (UHS keratin B) (UHS KerB) (Ultrahigh sulfur keratin-associated protein 5.8)
O76009	reviewed	KT33A_HUMAN	Keratin, type I cuticular Ha3-I (Hair keratin, type I Ha3-I) (Keratin-33A) (K33A)
P0C7H8	reviewed	KRA23_HUMAN	Keratin-associated protein 2-3 (High sulfur keratin-associated protein 2.4) (Keratin-associated protein 2.3)
P60331	reviewed	KR101_HUMAN	Keratin-associated protein 10-1 (High sulfur keratin-associated protein 10.1) (Keratin-associated protein 10.1) (Keratin-associated protein 18-1) (Keratin-associated protein 18.1)
P60369	reviewed	KR103_HUMAN	Keratin-associated protein 10-3 (High sulfur keratin-associated protein 10.3) (Keratin-associated protein 10.3) (Keratin-associated protein 18-3) (Keratin-associated protein 18.3)
P60413	reviewed	KR10C_HUMAN	Keratin-associated protein 10-12 (High sulfur keratin-associated protein 10.12) (Keratin-associated protein 10.12) (Keratin-associated protein 18-12) (Keratin-associated protein 18.12)
Q3LI77	reviewed	KR134_HUMAN	Keratin-associated protein 13-4
Q701N2	reviewed	KRA55_HUMAN	Keratin-associated protein 5-5 (Keratin-associated protein 5-11) (Keratin-associated protein 5.11) (Keratin-associated protein 5.5) (Ultrahigh sulfur keratin-associated protein 5.5)
Q8IUC0	reviewed	KR131_HUMAN	Keratin-associated protein 13-1 (High sulfur keratin-associated protein 13.1)
Q9BYQ8	reviewed	KRA49_HUMAN	Keratin-associated protein 4-9 (Keratin-associated protein 4.9) (Ultrahigh sulfur keratin-associated protein 4.9)
Q9BYQ9	reviewed	KRA48_HUMAN	Keratin-associated protein 4-8 (Keratin-associated protein 4.8) (Ultrahigh sulfur keratin-associated protein 4.8)
Q9C075	reviewed	K1C23_HUMAN	Keratin, type I cytoskeletal 23 (Cytokeratin-23) (CK-23) (Keratin-23) (K23)
A1A580	reviewed	KR231_HUMAN	Keratin-associated protein 23-1
A6NCN2	reviewed	KR87P_HUMAN	Putative keratin-87 protein (Keratin, hair, basic pseudogene 4) (Keratin-121 pseudogene)
A8MTY7	reviewed	KRA97_HUMAN	Keratin-associated protein 9-7 (Keratin-associated protein 9-like 1)
A8MVA2	reviewed	KRA96_HUMAN	Keratin-associated protein 9-6 (Keratin-associated protein 9-like 2)
A8MXZ3	reviewed	KRA91_HUMAN	Keratin-associated protein 9-1 (Keratin-associated protein 9-like 3)
G5E9R7	reviewed	KR416_HUMAN	Putative keratin-associated protein 4-16 (Keratin-associated protein 4 pseudogene 1) (Keratin-associated protein 4-16 pseudogene)
P0C5Y4	reviewed	KRA14_HUMAN	Keratin-associated protein 1-4 (High sulfur keratin-associated protein 1.4) (Keratin-associated protein 1.4)
P0DSO2	reviewed	SCGR9_HUMAN	Small cysteine and glycine repeat-containing protein 9 (Keratin-associated protein 28-1 pseudogene)
Q3LI61	reviewed	KR202_HUMAN	Keratin-associated protein 20-2
Q3LI73	reviewed	KR194_HUMAN	Keratin-associated protein 19-4
Q3LI81	reviewed	KR271_HUMAN	Keratin-associated protein 27-1
Q3LI83	reviewed	KR241_HUMAN	Keratin-associated protein 24-1
Q6L8G5	reviewed	KR510_HUMAN	Keratin-associated protein 5-10 (Keratin-associated protein 5.10) (Ultrahigh sulfur keratin-associated protein 5.10)
Q9BYT5	reviewed	KRA22_HUMAN	Keratin-associated protein 2-2 (High sulfur keratin-associated protein 2.2) (Keratin-associated protein 2.2)
Q9BYU5	reviewed	KRA21_HUMAN	Keratin-associated protein 2-1 (High sulfur keratin-associated protein 2.1) (Keratin-associated protein 2.1)
A0A286YEV6	reviewed	SCGR4_HUMAN	Small cysteine and glycine repeat-containing protein 4 (Keratin-associated protein 28-4)
A0A286YEX9	reviewed	SCGRX_HUMAN	Small cysteine and glycine repeat-containing protein 10 (Keratin-associated protein 28 family pseudogene 2)
A0A286YEY9	reviewed	SCGR1_HUMAN	Small cysteine and glycine repeat-containing protein 1 (Keratin-associated protein 28-1)
A0A286YF01	reviewed	SCGR7_HUMAN	Small cysteine and glycine repeat-containing protein 7 (Keratin-associated protein 28-7)
A0A286YF46	reviewed	SCGR5_HUMAN	Small cysteine and glycine repeat-containing protein 5 (Keratin-associated protein 28-5)
A0A286YF60	reviewed	SCGR3_HUMAN	Small cysteine and glycine repeat-containing protein 3 (Keratin-associated protein 28-3)
A0A286YF77	reviewed	SCGR6_HUMAN	Small cysteine and glycine repeat-containing protein 6 (Keratin-associated protein 28-6)
A0A286YFB4	reviewed	SCGR2_HUMAN	Small cysteine and glycine repeat-containing protein 2 (Keratin-associated protein 28-2)
A0A286YFG1	reviewed	SCGR8_HUMAN	Small cysteine and glycine repeat-containing protein 8 (Keratin-associated protein 28-8)
A8MUX0	reviewed	KR161_HUMAN	Keratin-associated protein 16-1
A8MX34	reviewed	KR291_HUMAN	Keratin-associated protein 29-1 (Keratin-associated protein 29.2)
Q3LHN0	reviewed	KR251_HUMAN	Keratin-associated protein 25-1
Q3LHN1	reviewed	KR213_HUMAN	Keratin-associated protein 21-3
Q3LI54	reviewed	KR198_HUMAN	Keratin-associated protein 19-8
Q3LI58	reviewed	KR211_HUMAN	Keratin-associated protein 21-1
Q3LI60	reviewed	KR203_HUMAN	Keratin-associated protein 20-3
Q3LI62	reviewed	KR204_HUMAN	Putative keratin-associated protein 20-4
Q3LI63	reviewed	KR201_HUMAN	Keratin-associated protein 20-1
Q3LI68	reviewed	KR222_HUMAN	Keratin-associated protein 22-2
Q3MIV0	reviewed	KR221_HUMAN	Keratin-associated protein 22-1
O76027	reviewed	ANXA9_HUMAN	Annexin A9 (Annexin XXXI) (Annexin-31) (Annexin-9) (Pemphaxin)	ANXA9 ANX31	Homo sapiens (Human)	345	UP000005640: Chromosome 1
P04083	reviewed	ANXA1_HUMAN	Annexin A1 (Annexin I) (Annexin-1) (Calpactin II) (Calpactin-2) (Chromobindin-9) (Lipocortin I) (Phospholipase A2 inhibitory protein) (p35) [Cleaved into: Annexin Ac2-26]	ANXA1 ANX1 LPC1	Homo sapiens (Human)	346	UP000005640: Chromosome 9
P07355	reviewed	ANXA2_HUMAN	Annexin A2 (Annexin II) (Annexin-2) (Calpactin I heavy chain) (Calpactin-1 heavy chain) (Chromobindin-8) (Lipocortin II) (Placental anticoagulant protein IV) (PAP-IV) (Protein I) (p36)	ANXA2 ANX2 ANX2L4 CAL1H LPC2D	Homo sapiens (Human)	339	UP000005640: Chromosome 15
P08133	reviewed	ANXA6_HUMAN	Annexin A6 (67 kDa calelectrin) (Annexin VI) (Annexin-6) (Calphobindin-II) (CPB-II) (Chromobindin-20) (Lipocortin VI) (Protein III) (p68) (p70)	ANXA6 ANX6	Homo sapiens (Human)	673	UP000005640: Chromosome 5
P08758	reviewed	ANXA5_HUMAN	Annexin A5 (Anchorin CII) (Annexin V) (Annexin-5) (Calphobindin I) (CPB-I) (Endonexin II) (Lipocortin V) (Placental anticoagulant protein 4) (PP4) (Placental anticoagulant protein I) (PAP-I) (Thromboplastin inhibitor) (Vascular anticoagulant-alpha) (VAC-alpha)	ANXA5 ANX5 ENX2 PP4	Homo sapiens (Human)	320	UP000005640: Chromosome 4
P09525	reviewed	ANXA4_HUMAN	Annexin A4 (35-beta calcimedin) (Annexin IV) (Annexin-4) (Carbohydrate-binding protein p33/p41) (Chromobindin-4) (Endonexin I) (Lipocortin IV) (P32.5) (PP4-X) (Placental anticoagulant protein II) (PAP-II) (Protein II)	ANXA4 ANX4	Homo sapiens (Human)	319	UP000005640: Chromosome 2
P12429	reviewed	ANXA3_HUMAN	Annexin A3 (35-alpha calcimedin) (Annexin III) (Annexin-3) (Inositol 1,2-cyclic phosphate 2-phosphohydrolase) (Lipocortin III) (Placental anticoagulant protein III) (PAP-III)	ANXA3 ANX3	Homo sapiens (Human)	323	UP000005640: Chromosome 4
P13928	reviewed	ANXA8_HUMAN	Annexin A8 (Annexin VIII) (Annexin-8) (Vascular anticoagulant-beta) (VAC-beta)	ANXA8 ANX8	Homo sapiens (Human)	327	UP000005640: Chromosome 10
P20073	reviewed	ANXA7_HUMAN	Annexin A7 (Annexin VII) (Annexin-7) (Synexin)	ANXA7 ANX7 SNX OK/SW-cl.95	Homo sapiens (Human)	488	UP000005640: Chromosome 10
P27216	reviewed	ANX13_HUMAN	Annexin A13 (Annexin XIII) (Annexin-13) (Intestine-specific annexin) (ISA)	ANXA13 ANX13	Homo sapiens (Human)	316	UP000005640: Chromosome 8
P50995	reviewed	ANX11_HUMAN	Annexin A11 (56 kDa autoantigen) (Annexin XI) (Annexin-11) (Calcyclin-associated annexin 50) (CAP-50)	ANXA11 ANX11	Homo sapiens (Human)	505	UP000005640: Chromosome 10
P60903	reviewed	S10AA_HUMAN	Protein S100-A10 (Calpactin I light chain) (Calpactin-1 light chain) (Cellular ligand of annexin II) (S100 calcium-binding protein A10) (p10 protein) (p11)	S100A10 ANX2LG CAL1L CLP11	Homo sapiens (Human)	97	UP000005640: Chromosome 1
A6NMY6	reviewed	AXA2L_HUMAN	Putative annexin A2-like protein (Annexin A2 pseudogene 2) (Lipocortin II pseudogene)	ANXA2P2 ANX2L2 ANX2P2 LPC2B	Homo sapiens (Human)	339	UP000005640: Unplaced
Q3ZCQ2	reviewed	AX2R_HUMAN	Annexin-2 receptor (Annexin II receptor) (AXIIR)	ANXA2R AX2R C5orf39	Homo sapiens (Human)	193	UP000005640: Chromosome 5
Q5VT79	reviewed	AXA81_HUMAN	Annexin A8-like protein 1	ANXA8L1 ANXA8L2	Homo sapiens (Human)	327	UP000005640: Chromosome 10
Q9UJ72	reviewed	ANX10_HUMAN	Annexin A10 (Annexin-10) (Annexin-14)	ANXA10 ANX14	Homo sapiens (Human)	324	UP000005640: Chromosome 4
P00450	reviewed	CERU_HUMAN	Ceruloplasmin (Cuproxidase ceruloplasmin) (EC 1.16.3.4) (Ferroxidase ceruloplasmin) (EC 1.16.3.1) (Glutathione peroxidase ceruloplasmin) (EC 1.11.1.9) (Glutathione-dependent peroxiredoxin ceruloplasmin) (EC 1.11.1.27)	CP	Homo sapiens (Human)	1065	UP000005640: Chromosome 3
P30041	reviewed	PRDX6_HUMAN	Peroxiredoxin-6 (EC 1.11.1.27) (1-Cys peroxiredoxin) (1-Cys PRX) (24 kDa protein) (Acidic calcium-independent phospholipase A2) (aiPLA2) (EC 3.1.1.4) (Antioxidant protein 2) (Glutathione-dependent peroxiredoxin) (Liver 2D page spot 40) (Lysophosphatidylcholine acyltransferase 5) (LPC acyltransferase 5) (LPCAT-5) (Lyso-PC acyltransferase 5) (EC 2.3.1.23) (Non-selenium glutathione peroxidase) (NSGP…	PRDX6 AOP2 KIAA0106	Homo sapiens (Human)	224	UP000005640: Chromosome 1
P30044	reviewed	PRDX5_HUMAN	Peroxiredoxin-5, mitochondrial (EC 1.11.1.24) (Alu corepressor 1) (Antioxidant enzyme B166) (AOEB166) (Liver tissue 2D-page spot 71B) (PLP) (Peroxiredoxin V) (Prx-V) (Peroxisomal antioxidant enzyme) (TPx type VI) (Thioredoxin peroxidase PMP20) (Thioredoxin-dependent peroxiredoxin 5)	PRDX5 ACR1 SBBI10	Homo sapiens (Human)	214	UP000005640: Chromosome 11
P30048	reviewed	PRDX3_HUMAN	Thioredoxin-dependent peroxide reductase, mitochondrial (EC 1.11.1.24) (Antioxidant protein 1) (AOP-1) (HBC189) (Peroxiredoxin III) (Prx-III) (Peroxiredoxin-3) (Protein MER5 homolog) (Thioredoxin-dependent peroxiredoxin 3)	PRDX3 AOP1	Homo sapiens (Human)	256	UP000005640: Chromosome 10
P32119	reviewed	PRDX2_HUMAN	Peroxiredoxin-2 (EC 1.11.1.24) (Natural killer cell-enhancing factor B) (NKEF-B) (PRP) (Thiol-specific antioxidant protein) (TSA) (Thioredoxin peroxidase 1) (Thioredoxin-dependent peroxide reductase 1) (Thioredoxin-dependent peroxiredoxin 2)	PRDX2 NKEFB TDPX1	Homo sapiens (Human)	198	UP000005640: Chromosome 19
Q06830	reviewed	PRDX1_HUMAN	Peroxiredoxin-1 (EC 1.11.1.24) (Natural killer cell-enhancing factor A) (NKEF-A) (Proliferation-associated gene protein) (PAG) (Thioredoxin peroxidase 2) (Thioredoxin-dependent peroxide reductase 2) (Thioredoxin-dependent peroxiredoxin 1)	PRDX1 PAGA PAGB TDPX2	Homo sapiens (Human)	199	UP000005640: Chromosome 1
Q13162	reviewed	PRDX4_HUMAN	Peroxiredoxin-4 (EC 1.11.1.24) (Antioxidant enzyme AOE372) (AOE37-2) (Peroxiredoxin IV) (Prx-IV) (Thioredoxin peroxidase AO372) (Thioredoxin-dependent peroxide reductase A0372) (Thioredoxin-dependent peroxiredoxin 4)	PRDX4	Homo sapiens (Human)	271	UP000005640: Chromosome X
Q8TBF2	reviewed	PXL2B_HUMAN	Prostamide/prostaglandin F synthase (Prostamide/PG F synthase) (Prostamide/PGF synthase) (EC 1.11.1.20) (Peroxiredoxin-like 2B) (Protein FAM213B)	PRXL2B C1orf93 FAM213B	Homo sapiens (Human)	198	UP000005640: Chromosome 1
Q9BRX8	reviewed	PXL2A_HUMAN	Peroxiredoxin-like 2A (Peroxiredoxin-like 2 activated in M-CSF stimulated monocytes) (Protein PAMM) (Redox-regulatory protein FAM213A)	PRXL2A C10orf58 FAM213A PAMM PRO2290 PSEC0139 UNQ611/PRO1198	Homo sapiens (Human)	229	UP000005640: Chromosome 10
Q7RTV5	reviewed	PXL2C_HUMAN	Peroxiredoxin-like 2C (AhpC/TSA antioxidant enzyme domain-containing protein 1) (Thioredoxin-like protein AAED1)	PRXL2C AAED1 C9orf21	Homo sapiens (Human)	226	UP000005640: Chromosome 9
A4UGR9	reviewed	XIRP2_HUMAN	Xin actin-binding repeat-containing protein 2 (Beta-xin) (Cardiomyopathy-associated protein 3) (Xeplin)	XIRP2 CMYA3	Homo sapiens (Human)	3374	UP000005640: Chromosome 2
A5A3E0	reviewed	POTEF_HUMAN	POTE ankyrin domain family member F (ANKRD26-like family C member 1B) (Chimeric POTE-actin protein)	POTEF A26C1B	Homo sapiens (Human)	1075	UP000005640: Chromosome 2
A6NGG8	reviewed	PCARE_HUMAN	Photoreceptor cilium actin regulator	PCARE C2orf71	Homo sapiens (Human)	1288	UP000005640: Chromosome 2
A6NIX2	reviewed	WTIP_HUMAN	Wilms tumor protein 1-interacting protein (WT1-interacting protein)	WTIP	Homo sapiens (Human)	430	UP000005640: Chromosome 19
A7KAX9	reviewed	RHG32_HUMAN	Rho GTPase-activating protein 32 (Brain-specific Rho GTPase-activating protein) (GAB-associated Cdc42/Rac GTPase-activating protein) (GC-GAP) (GTPase regulator interacting with TrkA) (Rho-type GTPase-activating protein 32) (Rho/Cdc42/Rac GTPase-activating protein RICS) (RhoGAP involved in the beta-catenin-N-cadherin and NMDA receptor signaling) (p200RhoGAP) (p250GAP)	ARHGAP32 GRIT KIAA0712 RICS	Homo sapiens (Human)	2087	UP000005640: Chromosome 11
O00291	reviewed	HIP1_HUMAN	Huntingtin-interacting protein 1 (HIP-1) (Huntingtin-interacting protein I) (HIP-I)	HIP1	Homo sapiens (Human)	1037	UP000005640: Chromosome 7
O00399	reviewed	DCTN6_HUMAN	Dynactin subunit 6 (Dynactin subunit p27) (Protein WS-3)	DCTN6 WS3	Homo sapiens (Human)	190	UP000005640: Chromosome 8
O00401	reviewed	WASL_HUMAN	Actin nucleation-promoting factor WASL (Neural Wiskott-Aldrich syndrome protein) (N-WASP)	WASL	Homo sapiens (Human)	505	UP000005640: Chromosome 7
O00499	reviewed	BIN1_HUMAN	Myc box-dependent-interacting protein 1 (Amphiphysin II) (Amphiphysin-like protein) (Box-dependent myc-interacting protein 1) (Bridging integrator 1)	BIN1 AMPHL	Homo sapiens (Human)	593	UP000005640: Chromosome 2
O00560	reviewed	SDCB1_HUMAN	Syntenin-1 (Melanoma differentiation-associated protein 9) (MDA-9) (Pro-TGF-alpha cytoplasmic domain-interacting protein 18) (TACIP18) (Scaffold protein Pbp1) (Syndecan-binding protein 1)	SDCBP MDA9 SYCL	Homo sapiens (Human)	298	UP000005640: Chromosome 8
O14497	reviewed	ARI1A_HUMAN	AT-rich interactive domain-containing protein 1A (ARID domain-containing protein 1A) (B120) (BRG1-associated factor 250) (BAF250) (BRG1-associated factor 250a) (BAF250A) (Osa homolog 1) (hOSA1) (SWI-like protein) (SWI/SNF complex protein p270) (SWI/SNF-related, matrix-associated, actin-dependent regulator of chromatin subfamily F member 1) (hELD)	ARID1A BAF250 BAF250A C1orf4 OSA1 SMARCF1	Homo sapiens (Human)	2285	UP000005640: Chromosome 1
O14639	reviewed	ABLM1_HUMAN	Actin-binding LIM protein 1 (abLIM-1) (Actin-binding LIM protein family member 1) (Actin-binding double zinc finger protein) (LIMAB1) (Limatin)	ABLIM1 ABLIM KIAA0059 LIMAB1	Homo sapiens (Human)	778	UP000005640: Chromosome 10
O14907	reviewed	TX1B3_HUMAN	Tax1-binding protein 3 (Glutaminase-interacting protein 3) (Tax interaction protein 1) (TIP-1) (Tax-interacting protein 1)	TAX1BP3 TIP1	Homo sapiens (Human)	124	UP000005640: Chromosome 17
O14908	reviewed	GIPC1_HUMAN	PDZ domain-containing protein GIPC1 (GAIP C-terminus-interacting protein) (RGS-GAIP-interacting protein) (RGS19-interacting protein 1) (Synectin) (Tax interaction protein 2) (TIP-2)	GIPC1 C19orf3 GIPC RGS19IP1	Homo sapiens (Human)	333	UP000005640: Chromosome 19
O15143	reviewed	ARC1B_HUMAN	Actin-related protein 2/3 complex subunit 1B (Arp2/3 complex 41 kDa subunit) (p41-ARC)	ARPC1B ARC41	Homo sapiens (Human)	372	UP000005640: Chromosome 7
O15144	reviewed	ARPC2_HUMAN	Actin-related protein 2/3 complex subunit 2 (Arp2/3 complex 34 kDa subunit) (p34-ARC)	ARPC2 ARC34 PRO2446	Homo sapiens (Human)	300	UP000005640: Chromosome 2
O15145	reviewed	ARPC3_HUMAN	Actin-related protein 2/3 complex subunit 3 (Arp2/3 complex 21 kDa subunit) (p21-ARC)	ARPC3 ARC21	Homo sapiens (Human)	178	UP000005640: Chromosome 12
O15511	reviewed	ARPC5_HUMAN	Actin-related protein 2/3 complex subunit 5 (Arp2/3 complex 16 kDa subunit) (p16-ARC)	ARPC5 ARC16	Homo sapiens (Human)	151	UP000005640: Chromosome 1
O43293	reviewed	DAPK3_HUMAN	Death-associated protein kinase 3 (DAP kinase 3) (EC 2.7.11.1) (DAP-like kinase) (Dlk) (MYPT1 kinase) (Zipper-interacting protein kinase) (ZIP-kinase)	DAPK3 ZIPK	Homo sapiens (Human)	454	UP000005640: Chromosome 19
O43516	reviewed	WIPF1_HUMAN	WAS/WASL-interacting protein family member 1 (Protein PRPL-2) (Wiskott-Aldrich syndrome protein-interacting protein) (WASP-interacting protein)	WIPF1 WASPIP WIP	Homo sapiens (Human)	503	UP000005640: Chromosome 2
O43586	reviewed	PPIP1_HUMAN	Proline-serine-threonine phosphatase-interacting protein 1 (PEST phosphatase-interacting protein 1) (CD2-binding protein 1) (H-PIP)	PSTPIP1 CD2BP1	Homo sapiens (Human)	416	UP000005640: Chromosome 15
O43707	reviewed	ACTN4_HUMAN	Alpha-actinin-4 (Non-muscle alpha-actinin 4)	ACTN4	Homo sapiens (Human)	911	UP000005640: Chromosome 19
O60229	reviewed	KALRN_HUMAN	Kalirin (EC 2.7.11.1) (Huntingtin-associated protein-interacting protein) (Protein Duo) (Serine/threonine-protein kinase with Dbl- and pleckstrin homology domain)	KALRN DUET DUO HAPIP TRAD	Homo sapiens (Human)	2986	UP000005640: Chromosome 3
O60264	reviewed	SMCA5_HUMAN	SWI/SNF-related matrix-associated actin-dependent regulator of chromatin subfamily A member 5 (SWI/SNF-related matrix-associated actin-dependent regulator of chromatin A5) (EC 3.6.4.-) (Sucrose nonfermenting protein 2 homolog) (hSNF2H)	SMARCA5 SNF2H WCRF135	Homo sapiens (Human)	1052	UP000005640: Chromosome 4
O75083	reviewed	WDR1_HUMAN	WD repeat-containing protein 1 (Actin-interacting protein 1) (AIP1) (NORI-1)	WDR1	Homo sapiens (Human)	606	UP000005640: Chromosome 4
O75146	reviewed	HIP1R_HUMAN	Huntingtin-interacting protein 1-related protein (HIP1-related protein) (Huntingtin-interacting protein 12) (HIP-12)	HIP1R HIP12 KIAA0655	Homo sapiens (Human)	1068	UP000005640: Chromosome 12
O75154	reviewed	RFIP3_HUMAN	Rab11 family-interacting protein 3 (FIP3) (FIP3-Rab11) (Rab11-FIP3) (Arfophilin-1) (EF hands-containing Rab-interacting protein) (Eferin) (MU-MB-17.148)	RAB11FIP3 ARFO1 KIAA0665	Homo sapiens (Human)	756	UP000005640: Chromosome 16
O75167	reviewed	PHAR2_HUMAN	Phosphatase and actin regulator 2	PHACTR2 C6orf56 KIAA0680	Homo sapiens (Human)	634	UP000005640: Chromosome 6
O75369	reviewed	FLNB_HUMAN	Filamin-B (FLN-B) (ABP-278) (ABP-280 homolog) (Actin-binding-like protein) (Beta-filamin) (Filamin homolog 1) (Fh1) (Filamin-3) (Thyroid autoantigen) (Truncated actin-binding protein) (Truncated ABP)	FLNB FLN1L FLN3 TABP TAP	Homo sapiens (Human)	2602	UP000005640: Chromosome 3
O75935	reviewed	DCTN3_HUMAN	Dynactin subunit 3 (Dynactin complex subunit 22 kDa subunit) (p22)	DCTN3 DCTN22	Homo sapiens (Human)	186	UP000005640: Chromosome 9
O75962	reviewed	TRIO_HUMAN	Triple functional domain protein (EC 2.7.11.1) (PTPRF-interacting protein)	TRIO	Homo sapiens (Human)	3097	UP000005640: Chromosome 5
O76041	reviewed	NEBL_HUMAN	Nebulette (Actin-binding Z-disk protein)	NEBL C10orf113 LNEBL	Homo sapiens (Human)	1014	UP000005640: Chromosome 10
O94805	reviewed	ACL6B_HUMAN	Actin-like protein 6B (53 kDa BRG1-associated factor B) (Actin-related protein Baf53b) (ArpNalpha) (BRG1-associated factor 53B) (BAF53B)	ACTL6B ACTL6 BAF53B	Homo sapiens (Human)	426	UP000005640: Chromosome 7
O94851	reviewed	MICA2_HUMAN	[F-actin]-monooxygenase MICAL2 (EC 1.14.13.225) (MICAL C-terminal-like protein) (Mical-cL) (Molecule interacting with CasL protein 2) (MICAL-2)	MICAL2 KIAA0750 MICAL2PV1 MICAL2PV2 MICALCL	Homo sapiens (Human)	1957	UP000005640: Chromosome 11
O94875	reviewed	SRBS2_HUMAN	Sorbin and SH3 domain-containing protein 2 (Arg-binding protein 2) (ArgBP2) (Arg/Abl-interacting protein 2) (Sorbin)	SORBS2 ARGBP2 KIAA0777	Homo sapiens (Human)	1100	UP000005640: Chromosome 4
O94929	reviewed	ABLM3_HUMAN	Actin-binding LIM protein 3 (abLIM-3) (Actin-binding LIM protein family member 3)	ABLIM3 KIAA0843 HMFN1661	Homo sapiens (Human)	683	UP000005640: Chromosome 5
O95198	reviewed	KLHL2_HUMAN	Kelch-like protein 2 (Actin-binding protein Mayven)	KLHL2	Homo sapiens (Human)	593	UP000005640: Chromosome 4
O95990	reviewed	F107A_HUMAN	Actin-associated protein FAM107A (Down-regulated in renal cell carcinoma 1) (Protein TU3A)	FAM107A DRR1 TU3A	Homo sapiens (Human)	144	UP000005640: Chromosome 3
O96019	reviewed	ACL6A_HUMAN	Actin-like protein 6A (53 kDa BRG1-associated factor A) (Actin-related protein Baf53a) (ArpNbeta) (BRG1-associated factor 53A) (BAF53A) (INO80 complex subunit K)	ACTL6A BAF53 BAF53A INO80K	Homo sapiens (Human)	429	UP000005640: Chromosome 3
P06396	reviewed	GELS_HUMAN	Gelsolin (AGEL) (Actin-depolymerizing factor) (ADF) (Brevin)	GSN	Homo sapiens (Human)	782	UP000005640: Chromosome 9
P06703	reviewed	S10A6_HUMAN	Protein S100-A6 (Calcyclin) (Growth factor-inducible protein 2A9) (MLN 4) (Prolactin receptor-associated protein) (PRA) (S100 calcium-binding protein A6)	S100A6 CACY	Homo sapiens (Human)	90	UP000005640: Chromosome 1
P12273	reviewed	PIP_HUMAN	Prolactin-inducible protein (Gross cystic disease fluid protein 15) (GCDFP-15) (Prolactin-induced protein) (Secretory actin-binding protein) (SABP) (gp17)	PIP GCDFP15 GPIP4	Homo sapiens (Human)	146	UP000005640: Chromosome 7
P12814	reviewed	ACTN1_HUMAN	Alpha-actinin-1 (Alpha-actinin cytoskeletal isoform) (F-actin cross-linking protein) (Non-muscle alpha-actinin-1)	ACTN1	Homo sapiens (Human)	892	UP000005640: Chromosome 14
P21333	reviewed	FLNA_HUMAN	Filamin-A (FLN-A) (Actin-binding protein 280) (ABP-280) (Alpha-filamin) (Endothelial actin-binding protein) (Filamin-1) (Non-muscle filamin)	FLNA FLN FLN1	Homo sapiens (Human)	2647	UP000005640: Chromosome X
P28290	reviewed	ITPI2_HUMAN	Protein ITPRID2 (Cleavage signal-1 protein) (CS-1) (ITPR-interacting domain-containing protein 2) (Ki-ras-induced actin-interacting protein) (Sperm-specific antigen 2)	ITPRID2 CS1 KIAA1927 KRAP SSFA2	Homo sapiens (Human)	1259	UP000005640: Chromosome 2
P28370	reviewed	SMCA1_HUMAN	Probable global transcription activator SNF2L1 (EC 3.6.4.-) (ATP-dependent helicase SMARCA1) (Nucleosome-remodeling factor subunit SNF2L) (SWI/SNF-related matrix-associated actin-dependent regulator of chromatin subfamily A member 1)	SMARCA1 SNF2L SNF2L1	Homo sapiens (Human)	1054	UP000005640: Chromosome X
P33241	reviewed	LSP1_HUMAN	Lymphocyte-specific protein 1 (47 kDa actin-binding protein) (52 kDa phosphoprotein) (pp52) (Lymphocyte-specific antigen WP34)	LSP1 WP34	Homo sapiens (Human)	339	UP000005640: Chromosome 11
P35609	reviewed	ACTN2_HUMAN	Alpha-actinin-2 (Alpha-actinin skeletal muscle isoform 2) (F-actin cross-linking protein)	ACTN2	Homo sapiens (Human)	894	UP000005640: Chromosome 1
P40121	reviewed	CAPG_HUMAN	Macrophage-capping protein (Actin regulatory protein CAP-G)	CAPG AFCP MCP	Homo sapiens (Human)	348	UP000005640: Chromosome 2
P42025	reviewed	ACTY_HUMAN	Beta-centractin (Actin-related protein 1B) (ARP1B)	ACTR1B CTRN2	Homo sapiens (Human)	376	UP000005640: Chromosome 2
P42768	reviewed	WASP_HUMAN	Actin nucleation-promoting factor WAS (Wiskott-Aldrich syndrome protein) (WASp)	WAS IMD2	Homo sapiens (Human)	502	UP000005640: Chromosome X
P47755	reviewed	CAZA2_HUMAN	F-actin-capping protein subunit alpha-2 (CapZ alpha-2)	CAPZA2	Homo sapiens (Human)	286	UP000005640: Chromosome 7
P47756	reviewed	CAPZB_HUMAN	F-actin-capping protein subunit beta (CapZ beta)	CAPZB	Homo sapiens (Human)	272	UP000005640: Chromosome 1
P51531	reviewed	SMCA2_HUMAN	Probable global transcription activator SNF2L2 (EC 3.6.4.-) (ATP-dependent helicase SMARCA2) (BRG1-associated factor 190B) (BAF190B) (Protein brahma homolog) (hBRM) (SNF2-alpha) (SWI/SNF-related matrix-associated actin-dependent regulator of chromatin subfamily A member 2)	SMARCA2 BAF190B BRM SNF2A SNF2L2	Homo sapiens (Human)	1590	UP000005640: Chromosome 9
P51532	reviewed	SMCA4_HUMAN	Transcription activator BRG1 (EC 3.6.4.-) (ATP-dependent helicase SMARCA4) (BRG1-associated factor 190A) (BAF190A) (Mitotic growth and transcription activator) (Protein BRG-1) (Protein brahma homolog 1) (SNF2-beta) (SWI/SNF-related matrix-associated actin-dependent regulator of chromatin subfamily A member 4)	SMARCA4 BAF190A BRG1 SNF2B SNF2L4	Homo sapiens (Human)	1647	UP000005640: Chromosome 19
P52907	reviewed	CAZA1_HUMAN	F-actin-capping protein subunit alpha-1 (CapZ alpha-1)	CAPZA1	Homo sapiens (Human)	286	UP000005640: Chromosome 1
P53365	reviewed	ARFP2_HUMAN	Arfaptin-2 (ADP-ribosylation factor-interacting protein 2) (Partner of RAC1) (POR1)	ARFIP2 POR1	Homo sapiens (Human)	341	UP000005640: Chromosome 11
P53367	reviewed	ARFP1_HUMAN	Arfaptin-1 (ADP-ribosylation factor-interacting protein 1)	ARFIP1	Homo sapiens (Human)	373	UP000005640: Chromosome 4
P59998	reviewed	ARPC4_HUMAN	Actin-related protein 2/3 complex subunit 4 (Arp2/3 complex 20 kDa subunit) (p20-ARC)	ARPC4 ARC20	Homo sapiens (Human)	168	UP000005640: Chromosome 3
P60709	reviewed	ACTB_HUMAN	Actin, cytoplasmic 1 (EC 3.6.4.-) (Beta-actin) [Cleaved into: Actin, cytoplasmic 1, N-terminally processed]	ACTB	Homo sapiens (Human)	375	UP000005640: Chromosome 7
P60981	reviewed	DEST_HUMAN	Destrin (Actin-depolymerizing factor) (ADF)	DSTN ACTDP DSN	Homo sapiens (Human)	165	UP000005640: Chromosome 20
P61158	reviewed	ARP3_HUMAN	Actin-related protein 3 (Actin-like protein 3)	ACTR3 ARP3	Homo sapiens (Human)	418	UP000005640: Chromosome 2
P61160	reviewed	ARP2_HUMAN	Actin-related protein 2 (Actin-like protein 2)	ACTR2 ARP2	Homo sapiens (Human)	394	UP000005640: Chromosome 2
P61163	reviewed	ACTZ_HUMAN	Alpha-centractin (Centractin) (ARP1) (Actin-RPV) (Centrosome-associated actin homolog)	ACTR1A CTRN1	Homo sapiens (Human)	376	UP000005640: Chromosome 10
P62736	reviewed	ACTA_HUMAN	Actin, aortic smooth muscle (EC 3.6.4.-) (Alpha-actin-2) (Cell growth-inhibiting gene 46 protein) [Cleaved into: Actin, aortic smooth muscle, intermediate form]	ACTA2 ACTSA ACTVS GIG46	Homo sapiens (Human)	377	UP000005640: Chromosome 10
P63261	reviewed	ACTG_HUMAN	Actin, cytoplasmic 2 (EC 3.6.4.-) (Gamma-actin) [Cleaved into: Actin, cytoplasmic 2, N-terminally processed]	ACTG1 ACTG	Homo sapiens (Human)	375	UP000005640: Chromosome 17
P63267	reviewed	ACTH_HUMAN	Actin, gamma-enteric smooth muscle (EC 3.6.4.-) (Alpha-actin-3) (Gamma-2-actin) (Smooth muscle gamma-actin) [Cleaved into: Actin, gamma-enteric smooth muscle, intermediate form]	ACTG2 ACTA3 ACTL3 ACTSG	Homo sapiens (Human)	376	UP000005640: Chromosome 2
P68032	reviewed	ACTC_HUMAN	Actin, alpha cardiac muscle 1 (EC 3.6.4.-) (Alpha-cardiac actin) [Cleaved into: Actin, alpha cardiac muscle 1, intermediate form]	ACTC1 ACTC	Homo sapiens (Human)	377	UP000005640: Chromosome 15
P68133	reviewed	ACTS_HUMAN	Actin, alpha skeletal muscle (EC 3.6.4.-) (Alpha-actin-1) [Cleaved into: Actin, alpha skeletal muscle, intermediate form]	ACTA1 ACTA	Homo sapiens (Human)	377	UP000005640: Chromosome 1
P78423	reviewed	X3CL1_HUMAN	Fractalkine (C-X3-C motif chemokine 1) (CX3C membrane-anchored chemokine) (Neurotactin) (Small-inducible cytokine D1) [Cleaved into: Processed fractalkine]	CX3CL1 FKN NTT SCYD1 A-152E5.2	Homo sapiens (Human)	397	UP000005640: Chromosome 16
Q08043	reviewed	ACTN3_HUMAN	Alpha-actinin-3 (Alpha-actinin skeletal muscle isoform 3) (F-actin cross-linking protein)	ACTN3	Homo sapiens (Human)	901	UP000005640: Chromosome 11
Q08495	reviewed	DEMA_HUMAN	Dematin (Dematin actin-binding protein) (Erythrocyte membrane protein band 4.9)	DMTN DMT EPB49	Homo sapiens (Human)	405	UP000005640: Chromosome 8
Q0ZGT2	reviewed	NEXN_HUMAN	Nexilin (F-actin-binding protein) (Nelin)	NEXN	Homo sapiens (Human)	675	UP000005640: Chromosome 1
Q12824	reviewed	SNF5_HUMAN	SWI/SNF-related matrix-associated actin-dependent regulator of chromatin subfamily B member 1 (BRG1-associated factor 47) (BAF47) (Integrase interactor 1 protein) (SNF5 homolog) (hSNF5)	SMARCB1 BAF47 INI1 SNF5L1	Homo sapiens (Human)	385	UP000005640: Chromosome 22
Q13049	reviewed	TRI32_HUMAN	E3 ubiquitin-protein ligase TRIM32 (EC 2.3.2.27) (72 kDa Tat-interacting protein) (RING-type E3 ubiquitin transferase TRIM32) (Tripartite motif-containing protein 32) (Zinc finger protein HT2A)	TRIM32 HT2A	Homo sapiens (Human)	653	UP000005640: Chromosome 9
Q13424	reviewed	SNTA1_HUMAN	Alpha-1-syntrophin (59 kDa dystrophin-associated protein A1 acidic component 1) (Pro-TGF-alpha cytoplasmic domain-interacting protein 1) (TACIP1) (Syntrophin-1)	SNTA1 SNT1	Homo sapiens (Human)	505	UP000005640: Chromosome 20
Q13561	reviewed	DCTN2_HUMAN	Dynactin subunit 2 (50 kDa dynein-associated polypeptide) (Dynactin complex 50 kDa subunit) (DCTN-50) (p50 dynamitin)	DCTN2 DCTN50	Homo sapiens (Human)	401	UP000005640: Chromosome 12
Q14161	reviewed	GIT2_HUMAN	ARF GTPase-activating protein GIT2 (ARF GAP GIT2) (Cool-interacting tyrosine-phosphorylated protein 2) (CAT-2) (CAT2) (G protein-coupled receptor kinase-interactor 2) (GRK-interacting protein 2)	GIT2 KIAA0148	Homo sapiens (Human)	759	UP000005640: Chromosome 12
Q14203	reviewed	DCTN1_HUMAN	Dynactin subunit 1 (150 kDa dynein-associated polypeptide) (DAP-150) (DP-150) (p135) (p150-glued)	DCTN1	Homo sapiens (Human)	1278	UP000005640: Chromosome 2
Q14247	reviewed	SRC8_HUMAN	Src substrate cortactin (Amplaxin) (Oncogene EMS1)	CTTN EMS1	Homo sapiens (Human)	550	UP000005640: Chromosome 11
Q14315	reviewed	FLNC_HUMAN	Filamin-C (FLN-C) (FLNc) (ABP-280-like protein) (ABP-L) (Actin-binding-like protein) (Filamin-2) (Gamma-filamin)	FLNC ABPL FLN2	Homo sapiens (Human)	2725	UP000005640: Chromosome 7
Q14527	reviewed	HLTF_HUMAN	Helicase-like transcription factor (EC 2.3.2.27) (EC 3.6.4.-) (DNA-binding protein/plasminogen activator inhibitor 1 regulator) (HIP116) (RING finger protein 80) (RING-type E3 ubiquitin transferase HLTF) (SWI/SNF-related matrix-associated actin-dependent regulator of chromatin subfamily A member 3) (Sucrose nonfermenting protein 2-like 3)	HLTF HIP116A RNF80 SMARCA3 SNF2L3 ZBU1	Homo sapiens (Human)	1009	UP000005640: Chromosome 3
Q15599	reviewed	NHRF2_HUMAN	Na(+)/H(+) exchange regulatory cofactor NHE-RF2 (NHERF-2) (NHE3 kinase A regulatory protein E3KARP) (SRY-interacting protein 1) (SIP-1) (Sodium-hydrogen exchanger regulatory factor 2) (Solute carrier family 9 isoform A3 regulatory factor 2) (Tyrosine kinase activator protein 1) (TKA-1)	NHERF2 SLC9A3R2	Homo sapiens (Human)	337	UP000005640: Chromosome 16
Q15642	reviewed	CIP4_HUMAN	Cdc42-interacting protein 4 (Protein Felic) (Salt tolerant protein) (hSTP) (Thyroid receptor-interacting protein 10) (TR-interacting protein 10) (TRIP-10)	TRIP10 CIP4 STOT STP	Homo sapiens (Human)	601	UP000005640: Chromosome 19
Q15654	reviewed	TRIP6_HUMAN	Thyroid receptor-interacting protein 6 (TR-interacting protein 6) (TRIP-6) (Opa-interacting protein 1) (OIP-1) (Zyxin-related protein 1) (ZRP-1)	TRIP6 OIP1	Homo sapiens (Human)	476	UP000005640: Chromosome 7
Q16658	reviewed	FSCN1_HUMAN	Fascin (55 kDa actin-bundling protein) (Singed-like protein) (p55)	FSCN1 FAN1 HSN SNL	Homo sapiens (Human)	493	UP000005640: Chromosome 7
Q17R89	reviewed	RHG44_HUMAN	Rho GTPase-activating protein 44 (NPC-A-10) (Rho-type GTPase-activating protein RICH2) (RhoGAP interacting with CIP4 homologs protein 2) (RICH-2)	ARHGAP44 KIAA0672 RICH2	Homo sapiens (Human)	818	UP000005640: Chromosome 17
Q2M389	reviewed	WASC4_HUMAN	WASH complex subunit 4 (Strumpellin and WASH-interacting protein) (SWIP) (WASH complex subunit SWIP)	WASHC4 KIAA1033	Homo sapiens (Human)	1173	UP000005640: Chromosome 12
Q2V2M9	reviewed	FHOD3_HUMAN	FH1/FH2 domain-containing protein 3 (Formactin-2) (Formin homolog overexpressed in spleen 2) (hFHOS2)	FHOD3 FHOS2 KIAA1695	Homo sapiens (Human)	1422	UP000005640: Chromosome 18
Q3V6T2	reviewed	GRDN_HUMAN	Girdin (Akt phosphorylation enhancer) (APE) (Coiled-coil domain-containing protein 88A) (G alpha-interacting vesicle-associated protein) (GIV) (Girders of actin filament) (Hook-related protein 1) (HkRP1)	CCDC88A APE GRDN KIAA1212	Homo sapiens (Human)	1871	UP000005640: Chromosome 2
Q4L180	reviewed	FIL1L_HUMAN	Filamin A-interacting protein 1-like (130 kDa GPBP-interacting protein) (90 kDa GPBP-interacting protein) (Protein down-regulated in ovarian cancer 1) (DOC-1)	FILIP1L COL4A3BPIP DOC1 GIP90	Homo sapiens (Human)	1135	UP000005640: Chromosome 3
Q53G59	reviewed	KLH12_HUMAN	Kelch-like protein 12 (CUL3-interacting protein 1) (DKIR homolog) (hDKIR)	KLHL12 C3IP1	Homo sapiens (Human)	568	UP000005640: Chromosome 1
Q53GG5	reviewed	PDLI3_HUMAN	PDZ and LIM domain protein 3 (Actinin-associated LIM protein) (Alpha-actinin-2-associated LIM protein)	PDLIM3 ALP	Homo sapiens (Human)	364	UP000005640: Chromosome 4
Q53GL0	reviewed	PKHO1_HUMAN	Pleckstrin homology domain-containing family O member 1 (PH domain-containing family O member 1) (C-Jun-binding protein) (JBP) (Casein kinase 2-interacting protein 1) (CK2-interacting protein 1) (CKIP-1) (Osteoclast maturation-associated gene 120 protein)	PLEKHO1 CKIP1 OC120 HQ0024c	Homo sapiens (Human)	409	UP000005640: Chromosome 1
Q5BKX5	reviewed	ACTMP_HUMAN	Actin maturation protease (EC 3.4.11.-) (Actin aminopeptidase ACTMAP)	ACTMAP C19orf54	Homo sapiens (Human)	351	UP000005640: Chromosome 19
Q5T0N5	reviewed	FBP1L_HUMAN	Formin-binding protein 1-like (Transducer of Cdc42-dependent actin assembly protein 1) (Toca-1)	FNBP1L C1orf39 TOCA1	Homo sapiens (Human)	605	UP000005640: Chromosome 1
Q5VSL9	reviewed	STRP1_HUMAN	Striatin-interacting protein 1 (Protein FAM40A)	STRIP1 FAM40A KIAA1761	Homo sapiens (Human)	837	UP000005640: Chromosome 1
Q5VZK9	reviewed	CARL1_HUMAN	F-actin-uncapping protein LRRC16A (CARMIL homolog) (Capping protein regulator and myosin 1 linker protein 1) (Capping protein, Arp2/3 and myosin-I linker homolog 1) (Capping protein, Arp2/3 and myosin-I linker protein 1) (Leucine-rich repeat-containing protein 16A)	CARMIL1 CARMIL LRRC16 LRRC16A	Homo sapiens (Human)	1371	UP000005640: Chromosome 6
Q63ZY3	reviewed	KANK2_HUMAN	KN motif and ankyrin repeat domain-containing protein 2 (Ankyrin repeat domain-containing protein 25) (Matrix-remodeling-associated protein 3) (SRC-1-interacting protein) (SIP) (SRC-interacting protein) (SRC1-interacting protein)	KANK2 ANKRD25 KIAA1518 MXRA3 SIP	Homo sapiens (Human)	851	UP000005640: Chromosome 19
Q66K74	reviewed	MAP1S_HUMAN	Microtubule-associated protein 1S (MAP-1S) (BPY2-interacting protein 1) (Microtubule-associated protein 8) (Variable charge Y chromosome 2-interacting protein 1) (VCY2-interacting protein 1) (VCY2IP-1) [Cleaved into: MAP1S heavy chain; MAP1S light chain]	MAP1S BPY2IP1 C19orf5 MAP8 VCY2IP1	Homo sapiens (Human)	1059	UP000005640: Chromosome 19
Q68EM7	reviewed	RHG17_HUMAN	Rho GTPase-activating protein 17 (Rho-type GTPase-activating protein 17) (RhoGAP interacting with CIP4 homologs protein 1) (RICH-1)	ARHGAP17 RICH1 MSTP066 MSTP110	Homo sapiens (Human)	881	UP000005640: Chromosome 16
Q6F5E8	reviewed	CARL2_HUMAN	Capping protein, Arp2/3 and myosin-I linker protein 2 (Capping protein regulator and myosin 1 linker 2) (F-actin-uncapping protein RLTPR) (Leucine-rich repeat-containing protein 16C) (RGD, leucine-rich repeat, tropomodulin and proline-rich-containing protein)	CARMIL2 LRRC16C RLTPR	Homo sapiens (Human)	1435	UP000005640: Chromosome 16
Q6H8Q1	reviewed	ABLM2_HUMAN	Actin-binding LIM protein 2 (abLIM-2) (Actin-binding LIM protein family member 2)	ABLIM2 KIAA1808	Homo sapiens (Human)	611	UP000005640: Chromosome 4
Q6JBY9	reviewed	CPZIP_HUMAN	CapZ-interacting protein (Protein kinase substrate CapZIP) (RCSD domain-containing protein 1)	RCSD1 CAPZIP	Homo sapiens (Human)	416	UP000005640: Chromosome 1
Q6NYC8	reviewed	PPR18_HUMAN	Phostensin (Protein phosphatase 1 F-actin cytoskeleton-targeting subunit) (Protein phosphatase 1 regulatory subunit 18)	PPP1R18 HKMT1098 KIAA1949	Homo sapiens (Human)	613	UP000005640: Chromosome 6
Q6STE5	reviewed	SMRD3_HUMAN	SWI/SNF-related matrix-associated actin-dependent regulator of chromatin subfamily D member 3 (60 kDa BRG-1/Brm-associated factor subunit C) (BRG1-associated factor 60C) (BAF60C)	SMARCD3 BAF60C	Homo sapiens (Human)	483	UP000005640: Chromosome 7
Q6T4R5	reviewed	NHS_HUMAN	Actin remodeling regulator NHS (Congenital cataracts and dental anomalies protein) (Nance-Horan syndrome protein)	NHS	Homo sapiens (Human)	1651	UP000005640: Chromosome X
Q6WCQ1	reviewed	MPRIP_HUMAN	Myosin phosphatase Rho-interacting protein (M-RIP) (Rho-interacting protein 3) (RIP3) (p116Rip)	MPRIP KIAA0864 MRIP RHOIP3	Homo sapiens (Human)	1025	UP000005640: Chromosome 17
Q6ZU35	reviewed	CRACD_HUMAN	Capping protein-inhibiting regulator of actin dynamics (Cancer-related regulator of actin dynamics)	CRACD CRAD KIAA1211	Homo sapiens (Human)	1233	UP000005640: Chromosome 4
Q702N8	reviewed	XIRP1_HUMAN	Xin actin-binding repeat-containing protein 1 (Cardiomyopathy-associated protein 1)	XIRP1 CMYA1 XIN	Homo sapiens (Human)	1843	UP000005640: Chromosome 3
Q765P7	reviewed	MTSS2_HUMAN	Protein MTSS 2 (Actin-bundling with BAIAP2 homology protein 1) (ABBA-1) (MTSS1-like protein)	MTSS2 MTSS1L	Homo sapiens (Human)	747	UP000005640: Chromosome 16
Q7L099	reviewed	RUFY3_HUMAN	Protein RUFY3 (RUN and FYVE domain-containing protein 3) (Rap2-interacting protein x) (RIPx) (Single axon-regulated protein) (Singar)	RUFY3 KIAA0871	Homo sapiens (Human)	469	UP000005640: Chromosome 4
Q7L576	reviewed	CYFP1_HUMAN	Cytoplasmic FMR1-interacting protein 1 (Specifically Rac1-associated protein 1) (Sra-1) (p140sra-1)	CYFIP1 KIAA0068	Homo sapiens (Human)	1253	UP000005640: Chromosome 15
Q7L804	reviewed	RFIP2_HUMAN	Rab11 family-interacting protein 2 (Rab11-FIP2) (NRip11)	RAB11FIP2 KIAA0941	Homo sapiens (Human)	512	UP000005640: Chromosome 10
Q7RTP6	reviewed	MICA3_HUMAN	[F-actin]-monooxygenase MICAL3 (EC 1.14.13.225) (Molecule interacting with CasL protein 3) (MICAL-3)	MICAL3 KIAA0819 KIAA1364	Homo sapiens (Human)	2002	UP000005640: Chromosome 22
Q7Z5R6	reviewed	AB1IP_HUMAN	Amyloid beta A4 precursor protein-binding family B member 1-interacting protein (APBB1-interacting protein 1) (Proline-rich EVH1 ligand 1) (PREL-1) (Proline-rich protein 73) (Rap1-GTP-interacting adapter molecule) (RIAM) (Retinoic acid-responsive proline-rich protein 1) (RARP-1)	APBB1IP PREL1 RARP1 RIAM	Homo sapiens (Human)	666	UP000005640: Chromosome 10
Q7Z7B0	reviewed	FLIP1_HUMAN	Filamin-A-interacting protein 1 (FILIP)	FILIP1 KIAA1275	Homo sapiens (Human)	1213	UP000005640: Chromosome 6
Q7Z7H3	reviewed	CATIP_HUMAN	Ciliogenesis-associated TTC17-interacting protein	CATIP C2orf62	Homo sapiens (Human)	387	UP000005640: Chromosome 2
Q86TU7	reviewed	SETD3_HUMAN	Actin-histidine N-methyltransferase (EC 2.1.1.85) (Protein-L-histidine N-tele-methyltransferase) (SET domain-containing protein 3) (hSETD3)	SETD3 C14orf154	Homo sapiens (Human)	594	UP000005640: Chromosome 14
Q86V20	reviewed	SHLD2_HUMAN	Shieldin complex subunit 2 (Protein FAM35A) (RINN1-REV7-interacting novel NHEJ regulator 2) (Shield complex subunit 2)	SHLD2 FAM35A RINN2	Homo sapiens (Human)	835	UP000005640: Chromosome 10
Q8IY33	reviewed	MILK2_HUMAN	MICAL-like protein 2 (Junctional Rab13-binding protein) (Molecule interacting with CasL-like 2) (MICAL-L2)	MICALL2 JRAB	Homo sapiens (Human)	904	UP000005640: Chromosome 7
Q8IZ21	reviewed	PHAR4_HUMAN	Phosphatase and actin regulator 4	PHACTR4 PRO2963	Homo sapiens (Human)	702	UP000005640: Chromosome 1
Q8N1B4	reviewed	VPS52_HUMAN	Vacuolar protein sorting-associated protein 52 homolog (SAC2 suppressor of actin mutations 2-like protein)	VPS52 SACM2L	Homo sapiens (Human)	723	UP000005640: Chromosome 6
Q8N3F8	reviewed	MILK1_HUMAN	MICAL-like protein 1 (Molecule interacting with Rab13) (MIRab13)	MICALL1 KIAA1668 MIRAB13	Homo sapiens (Human)	863	UP000005640: Chromosome 22
Q8N4X5	reviewed	AF1L2_HUMAN	Actin filament-associated protein 1-like 2 (AFAP1-like protein 2)	AFAP1L2 KIAA1914 XB130	Homo sapiens (Human)	818	UP000005640: Chromosome 10
Q8N556	reviewed	AFAP1_HUMAN	Actin filament-associated protein 1 (110 kDa actin filament-associated protein) (AFAP-110)	AFAP1 AFAP	Homo sapiens (Human)	730	UP000005640: Chromosome 4
Q8NFW9	reviewed	MYRIP_HUMAN	Rab effector MyRIP (Exophilin-8) (Myosin-VIIa- and Rab-interacting protein) (Synaptotagmin-like protein lacking C2 domains C) (SlaC2-c) (Slp homolog lacking C2 domains c)	MYRIP SLAC2C	Homo sapiens (Human)	859	UP000005640: Chromosome 3
Q8NI35	reviewed	INADL_HUMAN	InaD-like protein (Inadl protein) (hINADL) (Channel-interacting PDZ domain-containing protein) (Pals1-associated tight junction protein) (Protein associated to tight junctions)	PATJ CIPP INADL	Homo sapiens (Human)	1801	UP000005640: Chromosome 1
Q8TAQ2	reviewed	SMRC2_HUMAN	SWI/SNF complex subunit SMARCC2 (BRG1-associated factor 170) (BAF170) (SWI/SNF complex 170 kDa subunit) (SWI/SNF-related matrix-associated actin-dependent regulator of chromatin subfamily C member 2)	SMARCC2 BAF170	Homo sapiens (Human)	1214	UP000005640: Chromosome 12
Q8TC94	reviewed	ACTL9_HUMAN	Actin-like protein 9	ACTL9 ACTL7C HSD21	Homo sapiens (Human)	416	UP000005640: Chromosome 19
Q8TDG2	reviewed	ACTT1_HUMAN	Actin-related protein T1 (ARP-T1)	ACTRT1 ARPT1 HSD27	Homo sapiens (Human)	376	UP000005640: Chromosome X
Q8TDR2	reviewed	STK35_HUMAN	Serine/threonine-protein kinase 35 (EC 2.7.11.1) (CLP-36-interacting kinase 1) (CLIK-1) (PDLIM1-interacting kinase 1) (Serine/threonine-protein kinase 35 L1)	STK35 CLIK1 PDIK1 STK35L1	Homo sapiens (Human)	534	UP000005640: Chromosome 20
Q8TDZ2	reviewed	MICA1_HUMAN	[F-actin]-monooxygenase MICAL1 (EC 1.14.13.225) (EC 1.6.3.1) (Molecule interacting with CasL protein 1) (MICAL-1) (NEDD9-interacting protein with calponin homology and LIM domains)	MICAL1 MICAL NICAL	Homo sapiens (Human)	1067	UP000005640: Chromosome 6
Q8TED9	reviewed	AF1L1_HUMAN	Actin filament-associated protein 1-like 1 (AFAP1-like protein 1)	AFAP1L1	Homo sapiens (Human)	768	UP000005640: Chromosome 5
Q8TEW0	reviewed	PARD3_HUMAN	Partitioning defective 3 homolog (PAR-3) (PARD-3) (Atypical PKC isotype-specific-interacting protein) (ASIP) (CTCL tumor antigen se2-5) (PAR3-alpha)	PARD3 PAR3 PAR3A	Homo sapiens (Human)	1356	UP000005640: Chromosome 10
Q8TF30	reviewed	WHAMM_HUMAN	WASP homolog-associated protein with actin, membranes and microtubules (WAS protein homology region 2 domain-containing protein 1) (WH2 domain-containing protein 1)	WHAMM KIAA1971 WHDC1	Homo sapiens (Human)	809	UP000005640: Chromosome 15
Q8TF74	reviewed	WIPF2_HUMAN	WAS/WASL-interacting protein family member 2 (WASP-interacting protein-related protein) (WIP- and CR16-homologous protein) (WIP-related protein)	WIPF2 WICH WIRE PP10631	Homo sapiens (Human)	440	UP000005640: Chromosome 17
Q8WUM4	reviewed	PDC6I_HUMAN	Programmed cell death 6-interacting protein (PDCD6-interacting protein) (ALG-2-interacting protein 1) (ALG-2-interacting protein X) (Hp95)	PDCD6IP AIP1 ALIX KIAA1375	Homo sapiens (Human)	868	UP000005640: Chromosome 3
Q8WUP2	reviewed	FBLI1_HUMAN	Filamin-binding LIM protein 1 (FBLP-1) (Migfilin) (Mitogen-inducible 2-interacting protein) (MIG2-interacting protein)	FBLIM1 FBLP1	Homo sapiens (Human)	373	UP000005640: Chromosome 1
Q8WXH0	reviewed	SYNE2_HUMAN	Nesprin-2 (KASH domain-containing protein 2) (KASH2) (Nuclear envelope spectrin repeat protein 2) (Nucleus and actin connecting element protein) (Protein NUANCE) (Synaptic nuclear envelope protein 2) (Syne-2)	SYNE2 KIAA1011 NUA	Homo sapiens (Human)	6885	UP000005640: Chromosome 14
Q8WZ19	reviewed	BACD1_HUMAN	BTB/POZ domain-containing adapter for CUL3-mediated RhoA degradation protein 1 (hBACURD1) (BTB/POZ domain-containing protein KCTD13) (Polymerase delta-interacting protein 1) (TNFAIP1-like protein)	KCTD13 BACURD1 PDIP1 POLDIP1 FKSG86 PP6832	Homo sapiens (Human)	329	UP000005640: Chromosome 16
Q8WZ74	reviewed	CTTB2_HUMAN	Cortactin-binding protein 2 (CortBP2)	CTTNBP2 C7orf8 CORTBP2 KIAA1758	Homo sapiens (Human)	1663	UP000005640: Chromosome 7
Q92558	reviewed	WASF1_HUMAN	Actin-binding protein WASF1 (Protein WAVE-1) (Verprolin homology domain-containing protein 1) (Wiskott-Aldrich syndrome protein family member 1) (WASP family protein member 1)	WASF1 KIAA0269 SCAR1 WAVE1	Homo sapiens (Human)	559	UP000005640: Chromosome 6
Q92922	reviewed	SMRC1_HUMAN	SWI/SNF complex subunit SMARCC1 (BRG1-associated factor 155) (BAF155) (SWI/SNF complex 155 kDa subunit) (SWI/SNF-related matrix-associated actin-dependent regulator of chromatin subfamily C member 1)	SMARCC1 BAF155	Homo sapiens (Human)	1105	UP000005640: Chromosome 3
Q92925	reviewed	SMRD2_HUMAN	SWI/SNF-related matrix-associated actin-dependent regulator of chromatin subfamily D member 2 (60 kDa BRG-1/Brm-associated factor subunit B) (BRG1-associated factor 60B) (BAF60B)	SMARCD2 BAF60B PRO2451	Homo sapiens (Human)	531	UP000005640: Chromosome 17
Q92993	reviewed	KAT5_HUMAN	Histone acetyltransferase KAT5 (EC 2.3.1.48) (60 kDa Tat-interactive protein) (Tip60) (Histone acetyltransferase HTATIP) (HIV-1 Tat interactive protein) (Lysine acetyltransferase 5) (Protein 2-hydroxyisobutyryltransferase KAT5) (EC 2.3.1.-) (Protein acetyltransferase KAT5) (EC 2.3.1.-) (Protein crotonyltransferase KAT5) (EC 2.3.1.-) (cPLA(2)-interacting protein)	KAT5 HTATIP TIP60	Homo sapiens (Human)	513	UP000005640: Chromosome 11
Q969G3	reviewed	SMCE1_HUMAN	SWI/SNF-related matrix-associated actin-dependent regulator of chromatin subfamily E member 1 (BRG1-associated factor 57) (BAF57)	SMARCE1 BAF57	Homo sapiens (Human)	411	UP000005640: Chromosome 17
Q96B97	reviewed	SH3K1_HUMAN	SH3 domain-containing kinase-binding protein 1 (CD2-binding protein 3) (CD2BP3) (Cbl-interacting protein of 85 kDa) (Human Src family kinase-binding protein 1) (HSB-1)	SH3KBP1 CIN85	Homo sapiens (Human)	665	UP000005640: Chromosome X
Q96EL1	reviewed	INKA1_HUMAN	PAK4-inhibitor INKA1 (Induced in neural crest by AP2-alpha protein homolog) (Inca) (Inka-box actin regulator 1)	INKA1 C3orf54 FAM212A	Homo sapiens (Human)	287	UP000005640: Unplaced
Q96F07	reviewed	CYFP2_HUMAN	Cytoplasmic FMR1-interacting protein 2 (p53-inducible protein 121)	CYFIP2 KIAA1168 PIR121	Homo sapiens (Human)	1278	UP000005640: Chromosome 5
Q96GM5	reviewed	SMRD1_HUMAN	SWI/SNF-related matrix-associated actin-dependent regulator of chromatin subfamily D member 1 (60 kDa BRG-1/Brm-associated factor subunit A) (BRG1-associated factor 60A) (BAF60A) (SWI/SNF complex 60 kDa subunit)	SMARCD1 BAF60A	Homo sapiens (Human)	515	UP000005640: Chromosome 12
Q96IU2	reviewed	ZBED3_HUMAN	Zinc finger BED domain-containing protein 3 (Axin-interacting protein)	ZBED3	Homo sapiens (Human)	234	UP000005640: Chromosome 5
Q96KR7	reviewed	PHAR3_HUMAN	Phosphatase and actin regulator 3 (Scaffold-associated PP1-inhibiting protein) (Scapinin)	PHACTR3 C20orf101 SCAPIN1	Homo sapiens (Human)	559	UP000005640: Chromosome 20
Q96M96	reviewed	FGD4_HUMAN	FYVE, RhoGEF and PH domain-containing protein 4 (Actin filament-binding protein frabin) (FGD1-related F-actin-binding protein) (Zinc finger FYVE domain-containing protein 6)	FGD4 FRABP ZFYVE6	Homo sapiens (Human)	766	UP000005640: Chromosome 12
Q96Q89	reviewed	KI20B_HUMAN	Kinesin-like protein KIF20B (Cancer/testis antigen 90) (CT90) (Kinesin family member 20B) (Kinesin-related motor interacting with PIN1) (M-phase phosphoprotein 1) (MPP1)	KIF20B KRMP1 MPHOSPH1	Homo sapiens (Human)	1820	UP000005640: Chromosome 10
Q96QF0	reviewed	RAB3I_HUMAN	Rab-3A-interacting protein (Rab3A-interacting protein) (Rabin-3) (Rabin8) (SSX2-interacting protein)	RAB3IP RABIN8	Homo sapiens (Human)	476	UP000005640: Chromosome 12
Q96QZ7	reviewed	MAGI1_HUMAN	Membrane-associated guanylate kinase, WW and PDZ domain-containing protein 1 (Atrophin-1-interacting protein 3) (AIP-3) (BAI1-associated protein 1) (BAP-1) (Membrane-associated guanylate kinase inverted 1) (MAGI-1) (Trinucleotide repeat-containing gene 19 protein) (WW domain-containing protein 3) (WWP3)	MAGI1 AIP3 BAIAP1 BAP1 TNRC19	Homo sapiens (Human)	1491	UP000005640: Chromosome 3
Q99832	reviewed	TCPH_HUMAN	T-complex protein 1 subunit eta (TCP-1-eta) (CCT-eta) (Chaperonin containing T-complex polypeptide 1 subunit 7) (HIV-1 Nef-interacting protein) [Cleaved into: T-complex protein 1 subunit eta, N-terminally processed]	CCT7 CCTH NIP7-1	Homo sapiens (Human)	543	UP000005640: Chromosome 2
Q9BPZ7	reviewed	SIN1_HUMAN	Target of rapamycin complex 2 subunit MAPKAP1 (TORC2 subunit MAPKAP1) (Mitogen-activated protein kinase 2-associated protein 1) (Stress-activated map kinase-interacting protein 1) (SAPK-interacting protein 1) (mSIN1)	MAPKAP1 MIP1 SIN1	Homo sapiens (Human)	522	UP000005640: Chromosome 9
Q9BTE1	reviewed	DCTN5_HUMAN	Dynactin subunit 5 (Dynactin subunit p25)	DCTN5	Homo sapiens (Human)	182	UP000005640: Chromosome 16
Q9BYX7	reviewed	ACTBM_HUMAN	Putative beta-actin-like protein 3 (Kappa-actin) (POTE ankyrin domain family member K)	POTEKP ACTBL3 FKSG30	Homo sapiens (Human)	375	UP000005640: Unplaced
Q9C0D0	reviewed	PHAR1_HUMAN	Phosphatase and actin regulator 1	PHACTR1 KIAA1733 RPEL1	Homo sapiens (Human)	580	UP000005640: Chromosome 6
Q9C0H9	reviewed	SRCN1_HUMAN	SRC kinase signaling inhibitor 1 (SNAP-25-interacting protein) (SNIP) (p130Cas-associated protein) (p140Cap)	SRCIN1 KIAA1684 P140 SNIP	Homo sapiens (Human)	1183	UP000005640: Chromosome 17
Q9GZN1	reviewed	ARP6_HUMAN	Actin-related protein 6 (hArp6) (hARPX)	ACTR6 CDA12	Homo sapiens (Human)	396	UP000005640: Chromosome 12
Q9H204	reviewed	MED28_HUMAN	Mediator of RNA polymerase II transcription subunit 28 (Endothelial-derived protein 1) (Mediator complex subunit 28) (Merlin and Grb2-interacting cytoskeletal protein) (Magicin) (Tumor angiogenesis marker EG-1)	MED28 EG1 FKSG20	Homo sapiens (Human)	178	UP000005640: Chromosome 4
Q9H2D6	reviewed	TARA_HUMAN	TRIO and F-actin-binding protein (Protein Tara) (TRF1-associated protein of 68 kDa) (Trio-associated repeat on actin)	TRIOBP KIAA1662 TARA HRIHFB2122	Homo sapiens (Human)	2365	UP000005640: Chromosome 22
Q9H4L7	reviewed	SMRCD_HUMAN	SWI/SNF-related matrix-associated actin-dependent regulator of chromatin subfamily A containing DEAD/H box 1 (EC 3.6.4.12) (ATP-dependent helicase 1) (hHEL1)	SMARCAD1 KIAA1122	Homo sapiens (Human)	1026	UP000005640: Chromosome 4
Q9H981	reviewed	ARP8_HUMAN	Actin-related protein 8 (hArp8) (INO80 complex subunit N)	ACTR8 ARP8 INO80N	Homo sapiens (Human)	624	UP000005640: Chromosome 3
Q9H9F9	reviewed	ARP5_HUMAN	Actin-related protein 5 (hARP5) (Sarcoma antigen NY-SAR-16)	ACTR5 ARP5	Homo sapiens (Human)	607	UP000005640: Chromosome 20
Q9NP98	reviewed	MYOZ1_HUMAN	Myozenin-1 (Calsarcin-2) (Filamin-, actinin- and telethonin-binding protein) (Protein FATZ)	MYOZ1 MYOZ	Homo sapiens (Human)	299	UP000005640: Chromosome 10
Q9NRD5	reviewed	PICK1_HUMAN	PRKCA-binding protein (Protein interacting with C kinase 1) (Protein kinase C-alpha-binding protein)	PICK1 PRKCABP	Homo sapiens (Human)	415	UP000005640: Chromosome 22
Q9NRZ9	reviewed	HELLS_HUMAN	Lymphoid-specific helicase (EC 3.6.4.-) (Proliferation-associated SNF2-like protein) (SWI/SNF2-related matrix-associated actin-dependent regulator of chromatin subfamily A member 6)	HELLS PASG SMARCA6 Nbla10143	Homo sapiens (Human)	838	UP000005640: Chromosome 10
Q9NTJ5	reviewed	SAC1_HUMAN	Phosphatidylinositol-3-phosphatase SAC1 (EC 3.1.3.64) (Phosphatidylinositol-4-phosphate phosphatase) (Suppressor of actin mutations 1-like protein)	SACM1L KIAA0851 SAC1	Homo sapiens (Human)	587	UP000005640: Chromosome 3
Q9NZC9	reviewed	SMAL1_HUMAN	SWI/SNF-related matrix-associated actin-dependent regulator of chromatin subfamily A-like protein 1 (EC 3.6.4.-) (HepA-related protein) (hHARP) (Sucrose nonfermenting protein 2-like 1)	SMARCAL1 HARP	Homo sapiens (Human)	954	UP000005640: Chromosome 2
Q9NZQ3	reviewed	SPN90_HUMAN	NCK-interacting protein with SH3 domain (54 kDa VacA-interacting protein) (54 kDa vimentin-interacting protein) (VIP54) (90 kDa SH3 protein interacting with Nck) (AF3p21) (Dia-interacting protein 1) (DIP-1) (Diaphanous protein-interacting protein) (SH3 adapter protein SPIN90) (WASP-interacting SH3-domain protein) (WISH) (Wiskott-Aldrich syndrome protein-interacting protein)	NCKIPSD AF3P21 SPIN90	Homo sapiens (Human)	722	UP000005640: Chromosome 3
Q9P0W2	reviewed	HM20B_HUMAN	SWI/SNF-related matrix-associated actin-dependent regulator of chromatin subfamily E member 1-related (SMARCE1-related protein) (BRCA2-associated factor 35) (HMG box-containing protein 20B) (HMG domain-containing protein 2) (HMG domain-containing protein HMGX2) (Sox-like transcriptional factor) (Structural DNA-binding protein BRAF35)	HMG20B BRAF35 HMGX2 HMGXB2 SMARCE1R	Homo sapiens (Human)	317	UP000005640: Chromosome 19
Q9UH99	reviewed	SUN2_HUMAN	SUN domain-containing protein 2 (Protein unc-84 homolog B) (Rab5-interacting protein) (Rab5IP) (Sad1/unc-84 protein-like 2)	SUN2 FRIGG KIAA0668 RAB5IP UNC84B	Homo sapiens (Human)	717	UP000005640: Chromosome 22
Q9UHB6	reviewed	LIMA1_HUMAN	LIM domain and actin-binding protein 1 (Epithelial protein lost in neoplasm)	LIMA1 EPLIN SREBP3 PP624	Homo sapiens (Human)	759	UP000005640: Chromosome 12
Q9UHC6	reviewed	CNTP2_HUMAN	Contactin-associated protein-like 2 (Cell recognition molecule Caspr2)	CNTNAP2 CASPR2 KIAA0868	Homo sapiens (Human)	1331	UP000005640: Chromosome 7
Q9UJU6	reviewed	DBNL_HUMAN	Drebrin-like protein (Cervical SH3P7) (Cervical mucin-associated protein) (Drebrin-F) (HPK1-interacting protein of 55 kDa) (HIP-55) (SH3 domain-containing protein 7)	DBNL CMAP SH3P7 PP5423	Homo sapiens (Human)	430	UP000005640: Chromosome 7
Q9UJW0	reviewed	DCTN4_HUMAN	Dynactin subunit 4 (Dyn4) (Dynactin subunit p62)	DCTN4	Homo sapiens (Human)	460	UP000005640: Chromosome 5
Q9UKE5	reviewed	TNIK_HUMAN	TRAF2 and NCK-interacting protein kinase (EC 2.7.11.1)	TNIK KIAA0551	Homo sapiens (Human)	1360	UP000005640: Chromosome 3
Q9UL45	reviewed	BL1S6_HUMAN	Biogenesis of lysosome-related organelles complex 1 subunit 6 (BLOC-1 subunit 6) (Pallid protein homolog) (Pallidin) (Syntaxin 13-interacting protein)	BLOC1S6 PA PLDN	Homo sapiens (Human)	172	UP000005640: Chromosome 15
Q9ULJ8	reviewed	NEB1_HUMAN	Neurabin-1 (Neurabin-I) (Neural tissue-specific F-actin-binding protein I) (Protein phosphatase 1 regulatory subunit 9A)	PPP1R9A KIAA1222	Homo sapiens (Human)	1098	UP000005640: Chromosome 7
Q9UPN3	reviewed	MACF1_HUMAN	Microtubule-actin cross-linking factor 1, isoforms 1/2/3/4/5 (620 kDa actin-binding protein) (ABP620) (Actin cross-linking family protein 7) (Macrophin-1) (Trabeculin-alpha)	MACF1 ABP620 ACF7 KIAA0465 KIAA0754 KIAA1251	Homo sapiens (Human)	7388	UP000005640: Chromosome 1
Q9UPX8	reviewed	SHAN2_HUMAN	SH3 and multiple ankyrin repeat domains protein 2 (Shank2) (Cortactin-binding protein 1) (CortBP1) (Proline-rich synapse-associated protein 1)	SHANK2 CORTBP1 KIAA1022 PROSAP1	Homo sapiens (Human)	1849	UP000005640: Chromosome 11
Q9UPY6	reviewed	WASF3_HUMAN	Actin-binding protein WASF3 (Protein WAVE-3) (Verprolin homology domain-containing protein 3) (Wiskott-Aldrich syndrome protein family member 3) (WASP family protein member 3)	WASF3 KIAA0900 SCAR3 WAVE3	Homo sapiens (Human)	502	UP000005640: Chromosome 13
Q9Y230	reviewed	RUVB2_HUMAN	RuvB-like 2 (EC 3.6.4.12) (48 kDa TATA box-binding protein-interacting protein) (48 kDa TBP-interacting protein) (51 kDa erythrocyte cytosolic protein) (ECP-51) (INO80 complex subunit J) (Repressing pontin 52) (Reptin 52) (TIP49b) (TIP60-associated protein 54-beta) (TAP54-beta)	RUVBL2 INO80J TIP48 TIP49B CGI-46	Homo sapiens (Human)	463	UP000005640: Chromosome 19
Q9Y265	reviewed	RUVB1_HUMAN	RuvB-like 1 (EC 3.6.4.12) (49 kDa TATA box-binding protein-interacting protein) (49 kDa TBP-interacting protein) (54 kDa erythrocyte cytosolic protein) (ECP-54) (INO80 complex subunit H) (Nuclear matrix protein 238) (NMP 238) (Pontin 52) (TIP49a) (TIP60-associated protein 54-alpha) (TAP54-alpha)	RUVBL1 INO80H NMP238 TIP49 TIP49A	Homo sapiens (Human)	456	UP000005640: Chromosome 3
Q9Y2D8	reviewed	ADIP_HUMAN	Afadin- and alpha-actinin-binding protein (ADIP) (Afadin DIL domain-interacting protein) (SSX2-interacting protein)	SSX2IP KIAA0923	Homo sapiens (Human)	614	UP000005640: Chromosome 1
Q9Y2M5	reviewed	KLH20_HUMAN	Kelch-like protein 20 (Kelch-like ECT2-interacting protein) (Kelch-like protein X)	KLHL20 KLEIP KLHLX	Homo sapiens (Human)	609	UP000005640: Chromosome 1
Q9Y2X7	reviewed	GIT1_HUMAN	ARF GTPase-activating protein GIT1 (ARF GAP GIT1) (Cool-associated and tyrosine-phosphorylated protein 1) (CAT-1) (CAT1) (G protein-coupled receptor kinase-interactor 1) (GRK-interacting protein 1) (p95-APP1)	GIT1	Homo sapiens (Human)	761	UP000005640: Chromosome 17
Q9Y314	reviewed	NOSIP_HUMAN	Nitric oxide synthase-interacting protein (E3 ubiquitin-protein ligase NOSIP) (EC 2.3.2.27) (RING-type E3 ubiquitin transferase NOSIP) (eNOS-interacting protein)	NOSIP CGI-25	Homo sapiens (Human)	301	UP000005640: Chromosome 19
Q9Y4F9	reviewed	RIPR2_HUMAN	Rho family-interacting cell polarization regulator 2	RIPOR2 C6orf32 DIFF48 FAM65B KIAA0386 PL48	Homo sapiens (Human)	1068	UP000005640: Chromosome 6
Q9Y566	reviewed	SHAN1_HUMAN	SH3 and multiple ankyrin repeat domains protein 1 (Shank1) (Somatostatin receptor-interacting protein) (SSTR-interacting protein) (SSTRIP)	SHANK1	Homo sapiens (Human)	2161	UP000005640: Chromosome 19
Q9Y615	reviewed	ACL7A_HUMAN	Actin-like protein 7A (Actin-like-7-alpha)	ACTL7A	Homo sapiens (Human)	435	UP000005640: Chromosome 9
Q9Y664	reviewed	KPTN_HUMAN	KICSTOR complex protein kaptin (Actin-associated protein 2E4)	KPTN	Homo sapiens (Human)	436	UP000005640: Chromosome 19
Q9Y6W5	reviewed	WASF2_HUMAN	Actin-binding protein WASF2 (Protein WAVE-2) (Verprolin homology domain-containing protein 2) (Wiskott-Aldrich syndrome protein family member 2) (WASP family protein member 2)	WASF2 WAVE2	Homo sapiens (Human)	498	UP000005640: Chromosome 1
A6NGB9	reviewed	WIPF3_HUMAN	WAS/WASL-interacting protein family member 3 (Corticosteroids and regional expression protein 16 homolog)	WIPF3 CR16	Homo sapiens (Human)	483	UP000005640: Chromosome 7
O94854	reviewed	K0754_HUMAN	Microtubule-actin cross-linking factor 1, isoforms 6/7 (Uncharacterized protein KIAA0754)	MACF1 KIAA0754	Homo sapiens (Human)	3515	UP000005640: Unplaced
Q01995	reviewed	TAGL_HUMAN	Transgelin (22 kDa actin-binding protein) (Protein WS3-10) (Smooth muscle protein 22-alpha) (SM22-alpha)	TAGLN SM22 WS3-10	Homo sapiens (Human)	201	UP000005640: Chromosome 11
Q562R1	reviewed	ACTBL_HUMAN	Beta-actin-like protein 2 (Kappa-actin)	ACTBL2	Homo sapiens (Human)	376	UP000005640: Chromosome 5
Q6TDP4	reviewed	KLH17_HUMAN	Kelch-like protein 17 (Actinfilin)	KLHL17 AF	Homo sapiens (Human)	642	UP000005640: Chromosome 1
Q92747	reviewed	ARC1A_HUMAN	Actin-related protein 2/3 complex subunit 1A (SOP2-like protein)	ARPC1A SOP2L	Homo sapiens (Human)	370	UP000005640: Chromosome 7
Q96KX2	reviewed	CAZA3_HUMAN	F-actin-capping protein subunit alpha-3 (CapZ alpha-3) (CP-alpha-3) (Germ cell-specific protein 3)	CAPZA3 CAPAA3 GSG3	Homo sapiens (Human)	299	UP000005640: Chromosome 12
Q9BPX5	reviewed	ARP5L_HUMAN	Actin-related protein 2/3 complex subunit 5-like protein (Arp2/3 complex 16 kDa subunit 2) (ARC16-2)	ARPC5L	Homo sapiens (Human)	153	UP000005640: Chromosome 9
Q9NTI7	reviewed	INKA2_HUMAN	PAK4-inhibitor INKA2 (Induced in neural crest by AP2-alpha protein-related homolog) (Inca-r) (Inka-box actin regulator 2)	INKA2 C1orf183 FAM212B	Homo sapiens (Human)	297	UP000005640: Chromosome 1
Q9NX38	reviewed	ABITM_HUMAN	Protein Abitram (Actin-binding transcription modulator) (Protein Simiate)	ABITRAM C9orf6 FAM206A	Homo sapiens (Human)	181	UP000005640: Chromosome 9
Q9NZ32	reviewed	ARP10_HUMAN	Actin-related protein 10 (Actin-related protein 11) (hARP11)	ACTR10 ACTR11 ARP10 ARP11	Homo sapiens (Human)	417	UP000005640: Chromosome 14
Q9P1U1	reviewed	ARP3B_HUMAN	Actin-related protein 3B (ARP3-beta) (Actin-like protein 3B) (Actin-related protein ARP4)	ACTR3B ARP11 ARP4	Homo sapiens (Human)	418	UP000005640: Chromosome 7
Q9Y573	reviewed	IPP_HUMAN	Actin-binding protein IPP (Intracisternal A particle-promoted polypeptide) (IPP) (Kelch-like protein 27)	IPP KLHL27	Homo sapiens (Human)	584	UP000005640: Chromosome 1
A0A7L8Y648	reviewed	MIAC_HUMAN	Micropeptide inhibiting actin cytoskeleton	AQP5-AS1 MIAC	Homo sapiens (Human)	51	UP000005640: Unplaced
A4D2P6	reviewed	GRD2I_HUMAN	Delphilin (Glutamate receptor, ionotropic, delta 2-interacting protein 1)	GRID2IP	Homo sapiens (Human)	1211	UP000005640: Chromosome 7
Q8N0Z2	reviewed	ABRA_HUMAN	Actin-binding Rho-activating protein (Striated muscle activator of Rho-dependent signaling) (STARS)	ABRA	Homo sapiens (Human)	381	UP000005640: Chromosome 8
Q9BYD9	reviewed	ACTT3_HUMAN	Actin-related protein T3 (ARP-T3) (Actin-related protein M1)	ACTRT3 ARPM1	Homo sapiens (Human)	372	UP000005640: Chromosome 3
Q9C0K3	reviewed	ARP3C_HUMAN	Actin-related protein 3C (Actin-related protein 11)	ACTR3C ARP11	Homo sapiens (Human)	210	UP000005640: Chromosome 7
Q9H568	reviewed	ACTL8_HUMAN	Actin-like protein 8 (Cancer/testis antigen 57) (CT57)	ACTL8	Homo sapiens (Human)	366	UP000005640: Chromosome 1
Q9H939	reviewed	PPIP2_HUMAN	Proline-serine-threonine phosphatase-interacting protein 2 (PEST phosphatase-interacting protein 2)	PSTPIP2	Homo sapiens (Human)	334	UP000005640: Chromosome 18
Q9Y614	reviewed	ACL7B_HUMAN	Actin-like protein 7B (Actin-like-7-beta)	ACTL7B	Homo sapiens (Human)	415	UP000005640: Chromosome 9
Q1A5X7	reviewed	WHAL1_HUMAN	Putative WASP homolog-associated protein with actin, membranes and microtubules-like protein 1 (WAS protein homolog associated with actin, Golgi membranes and microtubules pseudogene 3) (WAS protein homology region 2 domain-containing protein 1-like protein 1) (WH2 domain-containing protein 1-like protein 1) (WHDC1-like protein 1)	WHAMMP3 WHAMML1 WHDC1L1	Homo sapiens (Human)	153	UP000005640: Unplaced
Q8TDY3	reviewed	ACTT2_HUMAN	Actin-related protein T2 (ARP-T2) (Actin-related protein M2)	ACTRT2 ARPM2	Homo sapiens (Human)	377	UP000005640: Chromosome 1
Q5JWF8	reviewed	ACL10_HUMAN	Actin-like protein 10	ACTL10 C20orf134	Homo sapiens (Human)	245	UP000005640: Chromosome 20
P04792	reviewed	HSPB1_HUMAN	Heat shock protein beta-1 (HspB1) (28 kDa heat shock protein) (Estrogen-regulated 24 kDa protein) (Heat shock 27 kDa protein) (HSP 27) (Heat shock protein family B member 1) (Stress-responsive protein 27) (SRP27)	HSPB1 HSP27 HSP28	Homo sapiens (Human)	205	UP000005640: Chromosome 7
P04629	reviewed	NTRK1_HUMAN	High affinity nerve growth factor receptor (EC 2.7.10.1) (Neurotrophic tyrosine kinase receptor type 1) (TRK1-transforming tyrosine kinase protein) (Tropomyosin-related kinase A) (Tyrosine kinase receptor) (Tyrosine kinase receptor A) (Trk-A) (gp140trk) (p140-TrkA)	NTRK1 MTC TRK TRKA	Homo sapiens (Human)	796	UP000005640: Chromosome 1
P06753	reviewed	TPM3_HUMAN	Tropomyosin alpha-3 chain (Gamma-tropomyosin) (Tropomyosin-3) (Tropomyosin-5) (hTM5)	TPM3	Homo sapiens (Human)	285	UP000005640: Chromosome 1
P07951	reviewed	TPM2_HUMAN	Tropomyosin beta chain (Beta-tropomyosin) (Tropomyosin-2)	TPM2 TMSB	Homo sapiens (Human)	284	UP000005640: Chromosome 9
P09493	reviewed	TPM1_HUMAN	Tropomyosin alpha-1 chain (Alpha-tropomyosin) (Tropomyosin-1)	TPM1 C15orf13 TMSA	Homo sapiens (Human)	284	UP000005640: Chromosome 15
P67936	reviewed	TPM4_HUMAN	Tropomyosin alpha-4 chain (TM30p1) (Tropomyosin-4)	TPM4	Homo sapiens (Human)	248	UP000005640: Chromosome 19
Q16620	reviewed	NTRK2_HUMAN	BDNF/NT-3 growth factors receptor (EC 2.7.10.1) (GP145-TrkB) (Trk-B) (Neurotrophic tyrosine kinase receptor type 2) (TrkB tyrosine kinase) (Tropomyosin-related kinase B)	NTRK2 TRKB	Homo sapiens (Human)	822	UP000005640: Chromosome 9
O14880	reviewed	MGST3_HUMAN	Glutathione S-transferase 3, mitochondrial (GST-3) (EC 2.5.1.-) (Glutathione peroxidase MGST3) (EC 1.11.1.-) (LTC4 synthase MGST3) (EC 4.4.1.20)	MGST3	Homo sapiens (Human)	152	UP000005640: Chromosome 1
O15217	reviewed	GSTA4_HUMAN	Glutathione S-transferase A4 (EC 2.5.1.18) (GST class-alpha member 4) (Glutathione S-transferase A4-4)	GSTA4	Homo sapiens (Human)	222	UP000005640: Chromosome 6
O43708	reviewed	MAAI_HUMAN	Maleylacetoacetate isomerase (MAAI) (EC 5.2.1.2) (GSTZ1-1) (Glutathione S-transferase zeta 1) (EC 2.5.1.18)	GSTZ1 MAAI	Homo sapiens (Human)	216	UP000005640: Chromosome 14
O60760	reviewed	HPGDS_HUMAN	Hematopoietic prostaglandin D synthase (H-PGDS) (EC 5.3.99.2) (GST class-sigma) (Glutathione S-transferase) (EC 2.5.1.18) (Glutathione-dependent PGD synthase) (Glutathione-requiring prostaglandin D synthase) (Prostaglandin-H2 D-isomerase)	HPGDS GSTS PGDS PTGDS2	Homo sapiens (Human)	199	UP000005640: Chromosome 4
P08263	reviewed	GSTA1_HUMAN	Glutathione S-transferase A1 (EC 2.5.1.18) (13-hydroperoxyoctadecadienoate peroxidase) (EC 1.11.1.-) (Androst-5-ene-3,17-dione isomerase) (EC 5.3.3.-) (GST HA subunit 1) (GST class-alpha member 1) (GST-epsilon) (GSTA1-1) (GTH1) [Cleaved into: Glutathione S-transferase A1, N-terminally processed]	GSTA1	Homo sapiens (Human)	222	UP000005640: Chromosome 6
P09210	reviewed	GSTA2_HUMAN	Glutathione S-transferase A2 (EC 2.5.1.18) (GST HA subunit 2) (GST class-alpha member 2) (GST-gamma) (GSTA2-2) (GTH2)	GSTA2 GST2	Homo sapiens (Human)	222	UP000005640: Chromosome 6
P09211	reviewed	GSTP1_HUMAN	Glutathione S-transferase P (EC 2.5.1.18) (GST class-pi) (GSTP1-1)	GSTP1 FAEES3 GST3	Homo sapiens (Human)	210	UP000005640: Chromosome 11
P09488	reviewed	GSTM1_HUMAN	Glutathione S-transferase Mu 1 (EC 2.5.1.18) (GST HB subunit 4) (GST class-mu 1) (GSTM1-1) (GSTM1a-1a) (GSTM1b-1b) (GTH4)	GSTM1 GST1	Homo sapiens (Human)	218	UP000005640: Chromosome 1
P0CG30	reviewed	GSTT2_HUMAN	Glutathione S-transferase theta-2B (EC 2.5.1.18) (Glutathione S-transferase theta-2) (GST class-theta-2)	GSTT2B GSTT2	Homo sapiens (Human)	244	UP000005640: Chromosome 22
P10620	reviewed	MGST1_HUMAN	Microsomal glutathione S-transferase 1 (Microsomal GST-1) (EC 2.5.1.18) (Microsomal GST-I)	MGST1 GST12 MGST	Homo sapiens (Human)	155	UP000005640: Chromosome 12
P21266	reviewed	GSTM3_HUMAN	Glutathione S-transferase Mu 3 (EC 2.5.1.18) (GST class-mu 3) (GSTM3-3) (hGSTM3-3)	GSTM3 GST5	Homo sapiens (Human)	225	UP000005640: Chromosome 1
P28161	reviewed	GSTM2_HUMAN	Glutathione S-transferase Mu 2 (EC 2.5.1.18) (GST class-mu 2) (GSTM2-2)	GSTM2 GST4	Homo sapiens (Human)	218	UP000005640: Chromosome 1
P30711	reviewed	GSTT1_HUMAN	Glutathione S-transferase theta-1 (EC 2.5.1.18) (GST class-theta-1) (Glutathione transferase T1-1)	GSTT1	Homo sapiens (Human)	240	UP000005640: Unplaced
P46439	reviewed	GSTM5_HUMAN	Glutathione S-transferase Mu 5 (EC 2.5.1.18) (GST class-mu 5) (GSTM5-5)	GSTM5	Homo sapiens (Human)	218	UP000005640: Chromosome 1
P78417	reviewed	GSTO1_HUMAN	Glutathione S-transferase omega-1 (GSTO-1) (EC 2.5.1.18) (Glutathione S-transferase omega 1-1) (GSTO 1-1) (Glutathione-dependent dehydroascorbate reductase) (EC 1.8.5.1) (Monomethylarsonic acid reductase) (MMA(V) reductase) (EC 1.20.4.2) (S-(Phenacyl)glutathione reductase) (SPG-R)	GSTO1 GSTTLP28	Homo sapiens (Human)	241	UP000005640: Chromosome 10
Q03013	reviewed	GSTM4_HUMAN	Glutathione S-transferase Mu 4 (EC 2.5.1.18) (GST class-mu 4) (GST-Mu2) (GSTM4-4) (Leukotriene C4 synthase GSTM4) (EC 4.4.1.20)	GSTM4	Homo sapiens (Human)	218	UP000005640: Chromosome 1
Q16772	reviewed	GSTA3_HUMAN	Glutathione S-transferase A3 (EC 2.5.1.18) (GST class-alpha member 3) (Glutathione S-transferase A3-3)	GSTA3	Homo sapiens (Human)	222	UP000005640: Chromosome 6
Q99735	reviewed	MGST2_HUMAN	Microsomal glutathione S-transferase 2 (Microsomal GST-2) (EC 2.5.1.18) (Glutathione peroxidase MGST2) (EC 1.11.1.-) (Leukotriene C4 synthase MGST2) (EC 4.4.1.20) (Microsomal glutathione S-transferase II) (Microsomal GST-II)	MGST2 GST2	Homo sapiens (Human)	147	UP000005640: Chromosome 4
Q9H4Y5	reviewed	GSTO2_HUMAN	Glutathione S-transferase omega-2 (GSTO-2) (EC 2.5.1.18) (Glutathione S-transferase omega 2-2) (GSTO 2-2) (Glutathione-dependent dehydroascorbate reductase) (EC 1.8.5.1) (Monomethylarsonic acid reductase) (MMA(V) reductase) (EC 1.20.4.2)	GSTO2	Homo sapiens (Human)	243	UP000005640: Chromosome 10
Q9Y2Q3	reviewed	GSTK1_HUMAN	Glutathione S-transferase kappa 1 (EC 2.5.1.18) (GST 13-13) (GST class-kappa) (GSTK1-1) (hGSTK1) (Glutathione S-transferase subunit 13)	GSTK1 HDCMD47P	Homo sapiens (Human)	226	UP000005640: Chromosome 7
P0CG29	reviewed	GST2_HUMAN	Glutathione S-transferase theta-2 (EC 2.5.1.18) (GST class-theta-2)	GSTT2	Homo sapiens (Human)	244	UP000005640: Unplaced
Q7RTV2	reviewed	GSTA5_HUMAN	Glutathione S-transferase A5 (EC 2.5.1.18) (GST class-alpha member 5) (Glutathione S-transferase A5-5)	GSTA5	Homo sapiens (Human)	222	UP000005640: Chromosome 6
A0A1W2PR19	reviewed	GSTT4_HUMAN	Glutathione S-transferase theta-4 (EC 2.5.1.18) (GST class-theta-4) (Glutathione S-transferase theta pseudogene 1)	GSTT4 GSTTP1	Homo sapiens (Human)	241	UP000005640: Chromosome 22
Q8NEC7	reviewed	GSTCD_HUMAN	Glutathione S-transferase C-terminal domain-containing protein	GSTCD	Homo sapiens (Human)	633	UP000005640: Chromosome 4
P00747	reviewed	PLMN_HUMAN	Plasminogen (EC 3.4.21.7) [Cleaved into: Plasmin heavy chain A; Activation peptide; Angiostatin; Plasmin heavy chain A, short form; Plasmin light chain B]	PLG	Homo sapiens (Human)	810	UP000005640: Chromosome 6
P06733	reviewed	ENOA_HUMAN	Alpha-enolase (EC 4.2.1.11) (2-phospho-D-glycerate hydro-lyase) (C-myc promoter-binding protein) (Enolase 1) (MBP-1) (MPB-1) (Non-neural enolase) (NNE) (Phosphopyruvate hydratase) (Plasminogen-binding protein)	ENO1 ENO1L1 MBPB1 MPB1	Homo sapiens (Human)	434	UP000005640: Chromosome 1
P09104	reviewed	ENOG_HUMAN	Gamma-enolase (EC 4.2.1.11) (2-phospho-D-glycerate hydro-lyase) (Enolase 2) (Neural enolase) (Neuron-specific enolase) (NSE)	ENO2	Homo sapiens (Human)	434	UP000005640: Chromosome 12
P13929	reviewed	ENOB_HUMAN	Beta-enolase (EC 4.2.1.11) (2-phospho-D-glycerate hydro-lyase) (Enolase 3) (Muscle-specific enolase) (MSE) (Skeletal muscle enolase)	ENO3	Homo sapiens (Human)	434	UP000005640: Chromosome 17
Q7L5Y1	reviewed	ENOF1_HUMAN	Mitochondrial enolase superfamily member 1 (EC 4.2.1.68) (Antisense RNA to thymidylate synthase) (rTS) (L-fuconate dehydratase)	ENOSF1 RTS TYMSAS	Homo sapiens (Human)	443	UP000005640: Chromosome 18
Q9UHY7	reviewed	ENOPH_HUMAN	Enolase-phosphatase E1 (EC 3.1.3.77) (2,3-diketo-5-methylthio-1-phosphopentane phosphatase) (MASA homolog)	ENOPH1 MASA MSTP145	Homo sapiens (Human)	261	UP000005640: Chromosome 4
A6NNW6	reviewed	ENO4_HUMAN	Enolase 4 (EC 4.2.1.11) (2-phospho-D-glycerate hydro-lyase)	ENO4 C10orf134	Homo sapiens (Human)	625	UP000005640: Chromosome 10
P07237	reviewed	PDIA1_HUMAN	Protein disulfide-isomerase (PDI) (EC 5.3.4.1) (Cellular thyroid hormone-binding protein) (Prolyl 4-hydroxylase subunit beta) (p55)	P4HB ERBA2L PDI PDIA1 PO4DB	Homo sapiens (Human)	508	UP000005640: Chromosome 17
P13667	reviewed	PDIA4_HUMAN	Protein disulfide-isomerase A4 (EC 5.3.4.1) (Endoplasmic reticulum resident protein 70) (ER protein 70) (ERp70) (Endoplasmic reticulum resident protein 72) (ER protein 72) (ERp-72) (ERp72)	PDIA4 ERP70 ERP72	Homo sapiens (Human)	645	UP000005640: Chromosome 7
P30101	reviewed	PDIA3_HUMAN	Protein disulfide-isomerase A3 (EC 5.3.4.1) (58 kDa glucose-regulated protein) (58 kDa microsomal protein) (p58) (Disulfide isomerase ER-60) (Endoplasmic reticulum resident protein 57) (ER protein 57) (ERp57) (Endoplasmic reticulum resident protein 60) (ER protein 60) (ERp60)	PDIA3 ERP57 ERP60 GRP58	Homo sapiens (Human)	505	UP000005640: Chromosome 15
Q13087	reviewed	PDIA2_HUMAN	Protein disulfide-isomerase A2 (EC 5.3.4.1) (Pancreas-specific protein disulfide isomerase) (PDIp)	PDIA2 PDIP	Homo sapiens (Human)	525	UP000005640: Chromosome 16
Q14554	reviewed	PDIA5_HUMAN	Protein disulfide-isomerase A5 (EC 5.3.4.1) (Protein disulfide isomerase-related protein)	PDIA5 PDIR	Homo sapiens (Human)	519	UP000005640: Chromosome 3
Q15084	reviewed	PDIA6_HUMAN	Protein disulfide-isomerase A6 (EC 5.3.4.1) (Endoplasmic reticulum protein 5) (ER protein 5) (ERp5) (Protein disulfide isomerase P5) (Thioredoxin domain-containing protein 7)	PDIA6 ERP5 P5 TXNDC7	Homo sapiens (Human)	440	UP000005640: Chromosome 2
Q96JJ7	reviewed	TMX3_HUMAN	Protein disulfide-isomerase TMX3 (EC 5.3.4.1) (Thioredoxin domain-containing protein 10) (Thioredoxin-related transmembrane protein 3)	TMX3 KIAA1830 TXNDC10	Homo sapiens (Human)	454	UP000005640: Chromosome 18
Q9ULC6	reviewed	PADI1_HUMAN	Protein-arginine deiminase type-1 (EC 3.5.3.15) (Peptidylarginine deiminase I) (Protein-arginine deiminase type I)	PADI1 PAD1 PDI1	Homo sapiens (Human)	663	UP000005640: Chromosome 1
Q9ULW8	reviewed	PADI3_HUMAN	Protein-arginine deiminase type-3 (EC 3.5.3.15) (Peptidylarginine deiminase III) (Protein-arginine deiminase type III)	PADI3 PAD3 PDI3	Homo sapiens (Human)	664	UP000005640: Chromosome 1
Q9UM07	reviewed	PADI4_HUMAN	Protein-arginine deiminase type-4 (EC 3.5.3.15) (HL-60 PAD) (Peptidylarginine deiminase IV) (Protein-arginine deiminase type IV)	PADI4 PAD4 PADI5 PDI5	Homo sapiens (Human)	663	UP000005640: Chromosome 1
Q9Y2J8	reviewed	PADI2_HUMAN	Protein-arginine deiminase type-2 (EC 3.5.3.15) (PAD-H19) (Peptidylarginine deiminase II) (Protein-arginine deiminase type II)	PADI2 KIAA0994 PAD2 PDI2	Homo sapiens (Human)	665	UP000005640: Chromosome 1
A6NHL2	reviewed	TBAL3_HUMAN	Tubulin alpha chain-like 3 (EC 3.6.5.-)	TUBAL3	Homo sapiens (Human)	446	UP000005640: Chromosome 10
A6NNM8	reviewed	TTL13_HUMAN	Tubulin polyglutamylase TTLL13 (EC 6.3.2.-) (Tubulin tyrosine ligase like 13) (Tubulin tyrosine ligase-like family member 13 pseudogene) (Tubulin--tyrosine ligase-like protein 13)	TTLL13 TTLL13P	Homo sapiens (Human)	815	UP000005640: Chromosome 15
A6NNZ2	reviewed	TBB8B_HUMAN	Tubulin beta 8B	TUBB8B	Homo sapiens (Human)	444	UP000005640: Chromosome 18
A6PVC2	reviewed	TTLL8_HUMAN	Protein monoglycylase TTLL8 (EC 6.3.2.-) (Tubulin--tyrosine ligase-like protein 8)	TTLL8	Homo sapiens (Human)	850	UP000005640: Chromosome 22
O75347	reviewed	TBCA_HUMAN	Tubulin-specific chaperone A (TCP1-chaperonin cofactor A) (Tubulin-folding cofactor A) (CFA)	TBCA	Homo sapiens (Human)	108	UP000005640: Chromosome 5
O94811	reviewed	TPPP_HUMAN	Tubulin polymerization-promoting protein (TPPP) (EC 3.6.5.-) (25 kDa brain-specific protein) (TPPP/p25) (p24) (p25-alpha)	TPPP TPPP1	Homo sapiens (Human)	219	UP000005640: Chromosome 5
O95922	reviewed	TTLL1_HUMAN	Polyglutamylase complex subunit TTLL1 (EC 6.3.2.-) (Tubulin polyglutamylase TTLL1) (Tubulin polyglutamylase complex subunit 3) (PGs3) (Tubulin--tyrosine ligase-like protein 1)	TTLL1 C22orf7	Homo sapiens (Human)	423	UP000005640: Chromosome 22
P04350	reviewed	TBB4A_HUMAN	Tubulin beta-4A chain (Tubulin 5 beta) (Tubulin beta-4 chain)	TUBB4A TUBB4 TUBB5	Homo sapiens (Human)	444	UP000005640: Chromosome 19
P07437	reviewed	TBB5_HUMAN	Tubulin beta chain (Tubulin beta-5 chain)	TUBB TUBB5 OK/SW-cl.56	Homo sapiens (Human)	444	UP000005640: Chromosome 6
P0DPH7	reviewed	TBA3C_HUMAN	Tubulin alpha-3C chain (EC 3.6.5.-) (Alpha-tubulin 2) (Alpha-tubulin 3C) (Tubulin alpha-2 chain) [Cleaved into: Detyrosinated tubulin alpha-3C chain]	TUBA3C TUBA2	Homo sapiens (Human)	450	UP000005640: Chromosome 13
P0DPH8	reviewed	TBA3D_HUMAN	Tubulin alpha-3D chain (EC 3.6.5.-) (Alpha-tubulin 3D) [Cleaved into: Detyrosinated tubulin alpha-3D chain]	TUBA3D	Homo sapiens (Human)	450	UP000005640: Chromosome 2
P23258	reviewed	TBG1_HUMAN	Tubulin gamma-1 chain (Gamma-1-tubulin) (Gamma-tubulin complex component 1) (GCP-1)	TUBG1 TUBG	Homo sapiens (Human)	451	UP000005640: Chromosome 17
P68363	reviewed	TBA1B_HUMAN	Tubulin alpha-1B chain (EC 3.6.5.-) (Alpha-tubulin ubiquitous) (Tubulin K-alpha-1) (Tubulin alpha-ubiquitous chain) [Cleaved into: Detyrosinated tubulin alpha-1B chain]	TUBA1B	Homo sapiens (Human)	451	UP000005640: Chromosome 12
P68366	reviewed	TBA4A_HUMAN	Tubulin alpha-4A chain (EC 3.6.5.-) (Alpha-tubulin 1) (Testis-specific alpha-tubulin) (Tubulin H2-alpha) (Tubulin alpha-1 chain)	TUBA4A TUBA1	Homo sapiens (Human)	448	UP000005640: Chromosome 2
P68371	reviewed	TBB4B_HUMAN	Tubulin beta-4B chain (Tubulin beta-2 chain) (Tubulin beta-2C chain)	TUBB4B TUBB2C	Homo sapiens (Human)	445	UP000005640: Chromosome 9
Q08AG7	reviewed	MZT1_HUMAN	Mitotic-spindle organizing protein 1 (Mitotic-spindle organizing protein associated with a ring of gamma-tubulin 1)	MZT1 C13orf37 MOZART1	Homo sapiens (Human)	82	UP000005640: Chromosome 13
Q13509	reviewed	TBB3_HUMAN	Tubulin beta-3 chain (Tubulin beta-4 chain) (Tubulin beta-III)	TUBB3 TUBB4	Homo sapiens (Human)	450	UP000005640: Chromosome 16
Q13885	reviewed	TBB2A_HUMAN	Tubulin beta-2A chain (Tubulin beta class IIa)	TUBB2A TUBB2	Homo sapiens (Human)	445	UP000005640: Chromosome 6
Q14166	reviewed	TTL12_HUMAN	Tubulin--tyrosine ligase-like protein 12 (Inactive tubulin--tyrosine ligase-like protein 12)	TTLL12 KIAA0153	Homo sapiens (Human)	644	UP000005640: Chromosome 22
Q14679	reviewed	TTLL4_HUMAN	Tubulin monoglutamylase TTLL4 (EC 6.3.2.-) (Protein monoglutamylase TTLL4) (Tubulin--tyrosine ligase-like protein 4)	TTLL4 KIAA0173	Homo sapiens (Human)	1199	UP000005640: Chromosome 2
Q15813	reviewed	TBCE_HUMAN	Tubulin-specific chaperone E (Tubulin-folding cofactor E)	TBCE	Homo sapiens (Human)	527	UP000005640: Chromosome 1
Q15814	reviewed	TBCC_HUMAN	Tubulin-specific chaperone C (Tubulin-folding cofactor C) (CFC)	TBCC	Homo sapiens (Human)	346	UP000005640: Chromosome 6
Q3SXZ7	reviewed	TTLL9_HUMAN	Probable tubulin polyglutamylase TTLL9 (EC 6.3.2.-) (Tubulin--tyrosine ligase-like protein 9)	TTLL9 C20orf125	Homo sapiens (Human)	439	UP000005640: Chromosome 20
Q3ZCM7	reviewed	TBB8_HUMAN	Tubulin beta-8 chain (Tubulin beta 8 class VIII)	TUBB8	Homo sapiens (Human)	444	UP000005640: Chromosome 10
Q5SQI0	reviewed	ATAT_HUMAN	Alpha-tubulin N-acetyltransferase 1 (Alpha-TAT) (Alpha-TAT1) (TAT) (EC 2.3.1.108) (Acetyltransferase mec-17 homolog)	ATAT1 C6orf134 MEC17 Nbla00487	Homo sapiens (Human)	421	UP000005640: Chromosome 6
Q5TCY1	reviewed	TTBK1_HUMAN	Tau-tubulin kinase 1 (EC 2.7.11.1) (Brain-derived tau kinase)	TTBK1 BDTK KIAA1855	Homo sapiens (Human)	1321	UP000005640: Chromosome 6
Q6EMB2	reviewed	TTLL5_HUMAN	Tubulin polyglutamylase TTLL5 (EC 6.3.2.-) (SRC1 and TIF2-associated modulatory protein) (STAMP protein) (Tubulin--tyrosine ligase-like protein 5)	TTLL5 KIAA0998 STAMP	Homo sapiens (Human)	1281	UP000005640: Chromosome 14
Q6IQ55	reviewed	TTBK2_HUMAN	Tau-tubulin kinase 2 (EC 2.7.11.1)	TTBK2 KIAA0847	Homo sapiens (Human)	1244	UP000005640: Chromosome 15
Q6PEY2	reviewed	TBA3E_HUMAN	Tubulin alpha-3E chain (EC 3.6.5.-) (Alpha-tubulin 3E) [Cleaved into: Detyrosinated tubulin alpha-3E chain]	TUBA3E	Homo sapiens (Human)	450	UP000005640: Chromosome 2
Q6ZT98	reviewed	TTLL7_HUMAN	Tubulin polyglutamylase TTLL7 (EC 6.3.2.-) (Testis development protein NYD-SP30) (Tubulin--tyrosine ligase-like protein 7)	TTLL7	Homo sapiens (Human)	887	UP000005640: Chromosome 1
Q6ZTW0	reviewed	TPGS1_HUMAN	Tubulin polyglutamylase complex subunit 1 (PGs1)	TPGS1 C19orf20	Homo sapiens (Human)	290	UP000005640: Chromosome 19
Q6ZVT0	reviewed	TTL10_HUMAN	Inactive polyglycylase TTLL10 (Tubulin--tyrosine ligase-like protein 10)	TTLL10	Homo sapiens (Human)	673	UP000005640: Chromosome 1
Q71U36	reviewed	TBA1A_HUMAN	Tubulin alpha-1A chain (EC 3.6.5.-) (Alpha-tubulin 3) (Tubulin B-alpha-1) (Tubulin alpha-3 chain) [Cleaved into: Detyrosinated tubulin alpha-1A chain]	TUBA1A TUBA3	Homo sapiens (Human)	451	UP000005640: Chromosome 12
Q7L8A9	reviewed	VASH1_HUMAN	Tubulinyl-Tyr carboxypeptidase 1 (EC 3.4.17.17) (Tubulin carboxypeptidase 1) (Tyrosine carboxypeptidase 1) (TTCP 1) (Vasohibin-1)	VASH1 KIAA1036 VASH	Homo sapiens (Human)	365	UP000005640: Chromosome 14
Q86V25	reviewed	VASH2_HUMAN	Tubulinyl-Tyr carboxypeptidase 2 (EC 3.4.17.17) (Vasohibin-2) (Vasohibin-like protein)	VASH2 VASHL	Homo sapiens (Human)	355	UP000005640: Chromosome 1
Q8N841	reviewed	TTLL6_HUMAN	Tubulin polyglutamylase TTLL6 (EC 6.3.2.-) (Protein polyglutamylase TTLL6) (Tubulin--tyrosine ligase-like protein 6)	TTLL6 TTL.6	Homo sapiens (Human)	891	UP000005640: Chromosome 17
Q8NHH1	reviewed	TTL11_HUMAN	Tubulin polyglutamylase TTLL11 (EC 6.3.2.-) (Tubulin--tyrosine ligase-like protein 11)	TTLL11 C9orf20	Homo sapiens (Human)	710	UP000005640: Chromosome 9
Q96CW5	reviewed	GCP3_HUMAN	Gamma-tubulin complex component 3 (GCP-3) (hGCP3) (Gamma-ring complex protein 104 kDa) (h104p) (hGrip104) (Spindle pole body protein Spc98 homolog) (hSpc98)	TUBGCP3 GCP3	Homo sapiens (Human)	907	UP000005640: Chromosome 13
Q96K30	reviewed	RITA1_HUMAN	RBPJ-interacting and tubulin-associated protein 1 (RBPJ-interacting and tubulin-associated protein)	RITA1 C12orf52 RITA PSEC0043	Homo sapiens (Human)	269	UP000005640: Chromosome 12
Q96RT7	reviewed	GCP6_HUMAN	Gamma-tubulin complex component 6 (GCP-6)	TUBGCP6 GCP6 KIAA1669	Homo sapiens (Human)	1819	UP000005640: Chromosome 22
Q96RT8	reviewed	GCP5_HUMAN	Gamma-tubulin complex component 5 (GCP-5)	TUBGCP5 GCP5 KIAA1899	Homo sapiens (Human)	1024	UP000005640: Chromosome 15
Q99426	reviewed	TBCB_HUMAN	Tubulin-folding cofactor B (Cytoskeleton-associated protein 1) (Cytoskeleton-associated protein CKAPI) (Tubulin-specific chaperone B)	TBCB CG22 CKAP1	Homo sapiens (Human)	244	UP000005640: Chromosome 19
Q9BQE3	reviewed	TBA1C_HUMAN	Tubulin alpha-1C chain (EC 3.6.5.-) (Alpha-tubulin 6) (Tubulin alpha-6 chain) [Cleaved into: Detyrosinated tubulin alpha-1C chain]	TUBA1C TUBA6	Homo sapiens (Human)	449	UP000005640: Chromosome 12
Q9BSJ2	reviewed	GCP2_HUMAN	Gamma-tubulin complex component 2 (GCP-2) (hGCP2) (Gamma-ring complex protein 103 kDa) (h103p) (hGrip103) (Spindle pole body protein Spc97 homolog) (hSpc97)	TUBGCP2 GCP2	Homo sapiens (Human)	902	UP000005640: Chromosome 10
Q9BTW9	reviewed	TBCD_HUMAN	Tubulin-specific chaperone D (Beta-tubulin cofactor D) (tfcD) (SSD-1) (Tubulin-folding cofactor D)	TBCD KIAA0988 SSD1 TFCD PP1096	Homo sapiens (Human)	1192	UP000005640: Chromosome 17
Q9BUF5	reviewed	TBB6_HUMAN	Tubulin beta-6 chain (Tubulin beta class V)	TUBB6	Homo sapiens (Human)	446	UP000005640: Chromosome 18
Q9BVA1	reviewed	TBB2B_HUMAN	Tubulin beta-2B chain	TUBB2B	Homo sapiens (Human)	445	UP000005640: Chromosome 6
Q9BWV7	reviewed	TTLL2_HUMAN	Probable tubulin polyglutamylase TTLL2 (EC 6.-.-.-) (Testis-specific protein NYD-TSPG) (Tubulin--tyrosine ligase-like protein 2)	TTLL2 C6orf104	Homo sapiens (Human)	592	UP000005640: Chromosome 6
Q9H4B7	reviewed	TBB1_HUMAN	Tubulin beta-1 chain	TUBB1	Homo sapiens (Human)	451	UP000005640: Chromosome 20
Q9H6J7	reviewed	CSTP1_HUMAN	Centriolar satellite-associated tubulin polyglutamylase complex regulator 1	CSTPP1 C11orf49	Homo sapiens (Human)	331	UP000005640: Chromosome 11
Q9NRH3	reviewed	TBG2_HUMAN	Tubulin gamma-2 chain (Gamma-2-tubulin)	TUBG2	Homo sapiens (Human)	451	UP000005640: Chromosome 17
Q9NY65	reviewed	TBA8_HUMAN	Tubulin alpha-8 chain (EC 3.6.5.-) (Alpha-tubulin 8) (Tubulin alpha chain-like 2) [Cleaved into: Dephenylalaninated tubulin alpha-8 chain]	TUBA8 TUBAL2	Homo sapiens (Human)	449	UP000005640: Chromosome 22
Q9UBN7	reviewed	HDAC6_HUMAN	Histone deacetylase 6 (HD6) (EC 3.5.1.98) (Protein deacetylase HDAC6) (EC 3.5.1.-) (Tubulin-lysine deacetylase HDAC6) (EC 3.5.1.-)	HDAC6 KIAA0901 JM21	Homo sapiens (Human)	1215	UP000005640: Chromosome X
Q9UGJ1	reviewed	GCP4_HUMAN	Gamma-tubulin complex component 4 (GCP-4) (hGCP4) (Gamma-ring complex protein 76 kDa) (h76p) (hGrip76)	TUBGCP4 76P GCP4	Homo sapiens (Human)	667	UP000005640: Chromosome 15
Q9UJT1	reviewed	TBD_HUMAN	Tubulin delta chain (Delta-tubulin)	TUBD1 TUBD	Homo sapiens (Human)	453	UP000005640: Chromosome 17
Q9Y4R7	reviewed	TTLL3_HUMAN	Tubulin monoglycylase TTLL3 (EC 6.3.2.-) (HOTTL) (Tubulin--tyrosine ligase-like protein 3)	TTLL3 PRO0207	Homo sapiens (Human)	772	UP000005640: Chromosome 3
P59282	reviewed	TPPP2_HUMAN	Tubulin polymerization-promoting protein family member 2 (Protein p25-beta) (TPPP/p18)	TPPP2 C14orf8	Homo sapiens (Human)	170	UP000005640: Chromosome 14
Q5QJ74	reviewed	TBCEL_HUMAN	Tubulin-specific chaperone cofactor E-like protein (EL) (Leucine-rich repeat-containing protein 35)	TBCEL LRRC35	Homo sapiens (Human)	424	UP000005640: Chromosome 11
Q68CL5	reviewed	TPGS2_HUMAN	Tubulin polyglutamylase complex subunit 2 (PGs2)	TPGS2 C18orf10 HMFN0601 L17	Homo sapiens (Human)	300	UP000005640: Chromosome 18
Q6NZ67	reviewed	MZT2B_HUMAN	Mitotic-spindle organizing protein 2B (Mitotic-spindle organizing protein associated with a ring of gamma-tubulin 2B)	MZT2B FAM128B MOZART2B	Homo sapiens (Human)	158	UP000005640: Chromosome 2
Q6P582	reviewed	MZT2A_HUMAN	Mitotic-spindle organizing protein 2A (Mitotic-spindle organizing protein associated with a ring of gamma-tubulin 2A)	MZT2A FAM128A MOZART2A	Homo sapiens (Human)	158	UP000005640: Chromosome 2
Q7L2K0	reviewed	TEDC2_HUMAN	Tubulin epsilon and delta complex protein 2	TEDC2 C16orf59	Homo sapiens (Human)	433	UP000005640: Chromosome 16
Q86SX3	reviewed	TEDC1_HUMAN	Tubulin epsilon and delta complex protein 1	TEDC1 C14orf80	Homo sapiens (Human)	495	UP000005640: Chromosome 14
Q8IUZ0	reviewed	LRC49_HUMAN	Leucine-rich repeat-containing protein 49 (Centriolar satellite-associated tubulin polyglutamylase complex regulator 2) (Tubulin polyglutamylase complex subunit 4) (PGs4)	LRRC49 CSTPP2	Homo sapiens (Human)	686	UP000005640: Chromosome 15
Q8NG68	reviewed	TTL_HUMAN	Tubulin--tyrosine ligase (TTL) (EC 6.3.2.25)	TTL	Homo sapiens (Human)	377	UP000005640: Chromosome 2
Q9BSH3	reviewed	NICN1_HUMAN	Nicolin-1 (NPCEDRG) (Tubulin polyglutamylase complex subunit 5) (PGs5)	NICN1	Homo sapiens (Human)	213	UP000005640: Chromosome 3
Q9BW30	reviewed	TPPP3_HUMAN	Tubulin polymerization-promoting protein family member 3 (TPPP/p20)	TPPP3 CGI-38	Homo sapiens (Human)	176	UP000005640: Chromosome 16
Q9BTE0	reviewed	NAT9_HUMAN	Alpha/beta-tubulin-N-acetyltransferase 9 (EC 2.3.1.308) (Embryo brain-specific protein)	NAT9 EBS	Homo sapiens (Human)	207	UP000005640: Chromosome 17
Q9H853	reviewed	TBA4B_HUMAN	Putative tubulin-like protein alpha-4B (EC 3.6.5.-) (Alpha-tubulin 4B)	TUBA4B TUBA4	Homo sapiens (Human)	241	UP000005640: Chromosome 2
Q9UJT0	reviewed	TBE_HUMAN	Tubulin epsilon chain (Epsilon-tubulin)	TUBE1 TUBE	Homo sapiens (Human)	475	UP000005640: Chromosome 6
O60911	reviewed	CATL2_HUMAN	Cathepsin L2 (EC 3.4.22.43) (Cathepsin U) (Cathepsin V)	CTSV CATL2 CTSL2 CTSU UNQ268/PRO305	Homo sapiens (Human)	334	UP000005640: Chromosome 9
P07339	reviewed	CATD_HUMAN	Cathepsin D (EC 3.4.23.5) [Cleaved into: Cathepsin D light chain; Cathepsin D heavy chain]	CTSD CPSD	Homo sapiens (Human)	412	UP000005640: Chromosome 11
P07711	reviewed	CATL1_HUMAN	Procathepsin L (EC 3.4.22.15) (Cathepsin L1) (Major excreted protein) (MEP) [Cleaved into: Cathepsin L; Cathepsin L heavy chain; Cathepsin L light chain]	CTSL CTSL1	Homo sapiens (Human)	333	UP000005640: Chromosome 9
P07858	reviewed	CATB_HUMAN	Cathepsin B (EC 3.4.22.1) (APP secretase) (APPS) (Cathepsin B1) [Cleaved into: Cathepsin B light chain; Cathepsin B heavy chain]	CTSB CPSB	Homo sapiens (Human)	339	UP000005640: Chromosome 8
P08311	reviewed	CATG_HUMAN	Cathepsin G (CG) (EC 3.4.21.20) [Cleaved into: Cathepsin G, C-terminal truncated form]	CTSG	Homo sapiens (Human)	255	UP000005640: Chromosome 14
P09668	reviewed	CATH_HUMAN	Pro-cathepsin H [Cleaved into: Cathepsin H mini chain; Cathepsin H (EC 3.4.22.16); Cathepsin H heavy chain; Cathepsin H light chain]	CTSH CPSB	Homo sapiens (Human)	335	UP000005640: Chromosome 15
P10144	reviewed	GRAB_HUMAN	Granzyme B (EC 3.4.21.79) (C11) (CTLA-1) (Cathepsin G-like 1) (CTSGL1) (Cytotoxic T-lymphocyte proteinase 2) (Lymphocyte protease) (Fragmentin-2) (Granzyme-2) (Human lymphocyte protein) (HLP) (SECT) (T-cell serine protease 1-3E)	GZMB CGL1 CSPB CTLA1 GRB	Homo sapiens (Human)	247	UP000005640: Chromosome 14
P10619	reviewed	PPGB_HUMAN	Lysosomal protective protein (EC 3.4.16.5) (Carboxypeptidase C) (Carboxypeptidase L) (Cathepsin A) (Protective protein cathepsin A) (PPCA) (Protective protein for beta-galactosidase) [Cleaved into: Lysosomal protective protein 32 kDa chain; Lysosomal protective protein 20 kDa chain]	CTSA PPGB	Homo sapiens (Human)	480	UP000005640: Chromosome 20
P14091	reviewed	CATE_HUMAN	Cathepsin E (EC 3.4.23.34) [Cleaved into: Cathepsin E form I; Cathepsin E form II]	CTSE	Homo sapiens (Human)	396	UP000005640: Chromosome 1
P20718	reviewed	GRAH_HUMAN	Granzyme H (EC 3.4.21.-) (CCP-X) (Cathepsin G-like 2) (CTSGL2) (Cytotoxic T-lymphocyte proteinase) (Cytotoxic serine protease C) (CSP-C)	GZMH CGL2 CTSGL2	Homo sapiens (Human)	246	UP000005640: Chromosome 14
P25774	reviewed	CATS_HUMAN	Cathepsin S (EC 3.4.22.27)	CTSS	Homo sapiens (Human)	331	UP000005640: Chromosome 1
P43234	reviewed	CATO_HUMAN	Cathepsin O (EC 3.4.22.42)	CTSO CTSO1	Homo sapiens (Human)	321	UP000005640: Chromosome 4
P43235	reviewed	CATK_HUMAN	Cathepsin K (EC 3.4.22.38) (Cathepsin O) (Cathepsin O2) (Cathepsin X)	CTSK CTSO CTSO2	Homo sapiens (Human)	329	UP000005640: Chromosome 1
P53634	reviewed	CATC_HUMAN	Dipeptidyl peptidase 1 (EC 3.4.14.1) (Cathepsin C) (Cathepsin J) (Dipeptidyl peptidase I) (DPP-I) (DPPI) (Dipeptidyl transferase) [Cleaved into: Dipeptidyl peptidase 1 exclusion domain chain (Dipeptidyl peptidase I exclusion domain chain); Dipeptidyl peptidase 1 heavy chain (Dipeptidyl peptidase I heavy chain); Dipeptidyl peptidase 1 light chain (Dipeptidyl peptidase I light chain)]	CTSC CPPI	Homo sapiens (Human)	463	UP000005640: Chromosome 11
P56202	reviewed	CATW_HUMAN	Cathepsin W (EC 3.4.22.-) (Lymphopain)	CTSW	Homo sapiens (Human)	376	UP000005640: Chromosome 11
Q9UBR2	reviewed	CATZ_HUMAN	Cathepsin Z (EC 3.4.18.1) (Cathepsin P) (Cathepsin X)	CTSZ	Homo sapiens (Human)	303	UP000005640: Chromosome 20
Q9UBX1	reviewed	CATF_HUMAN	Cathepsin F (CATSF) (EC 3.4.22.41)	CTSF	Homo sapiens (Human)	484	UP000005640: Chromosome 11
Q5NE16	reviewed	CATL3_HUMAN	Putative inactive cathepsin L-like protein CTSL3P (Cathepsin L3 pseudogene) (HCTSL-s)	CTSL3P CTSL3	Homo sapiens (Human)	218	UP000005640: Unplaced
P17987	reviewed	TCPA_HUMAN	T-complex protein 1 subunit alpha (TCP-1-alpha) (CCT-alpha) (Chaperonin containing T-complex polypeptide 1 subunit 1)	TCP1 CCT1 CCTA	Homo sapiens (Human)	556	UP000005640: Chromosome 6
P40227	reviewed	TCPZ_HUMAN	T-complex protein 1 subunit zeta (TCP-1-zeta) (Acute morphine dependence-related protein 2) (CCT-zeta-1) (Chaperonin containing T-complex polypeptide 1 subunit 6A) (HTR3) (Tcp20)	CCT6A CCT6 CCTZ	Homo sapiens (Human)	531	UP000005640: Chromosome 7
P48643	reviewed	TCPE_HUMAN	T-complex protein 1 subunit epsilon (TCP-1-epsilon) (CCT-epsilon) (Chaperonin containing T-complex polypeptide 1 subunit 5)	CCT5 CCTE KIAA0098	Homo sapiens (Human)	541	UP000005640: Chromosome 5
P49368	reviewed	TCPG_HUMAN	T-complex protein 1 subunit gamma (TCP-1-gamma) (CCT-gamma) (Chaperonin containing T-complex polypeptide 1 subunit 3) (hTRiC5)	CCT3 CCTG TRIC5	Homo sapiens (Human)	545	UP000005640: Chromosome 1
P50990	reviewed	TCPQ_HUMAN	T-complex protein 1 subunit theta (TCP-1-theta) (CCT-theta) (Chaperonin containing T-complex polypeptide 1 subunit 8) (Renal carcinoma antigen NY-REN-15)	CCT8 C21orf112 CCTQ KIAA0002	Homo sapiens (Human)	548	UP000005640: Chromosome 21
P50991	reviewed	TCPD_HUMAN	T-complex protein 1 subunit delta (TCP-1-delta) (CCT-delta) (Chaperonin containing T-complex polypeptide 1 subunit 4) (Stimulator of TAR RNA-binding)	CCT4 CCTD SRB	Homo sapiens (Human)	539	UP000005640: Chromosome 2
P78371	reviewed	TCPB_HUMAN	T-complex protein 1 subunit beta (TCP-1-beta) (CCT-beta) (Chaperonin containing T-complex polypeptide 1 subunit 2)	CCT2 99D8.1 CCTB	Homo sapiens (Human)	535	UP000005640: Chromosome 12
Q92526	reviewed	TCPW_HUMAN	T-complex protein 1 subunit zeta-2 (TCP-1-zeta-2) (CCT-zeta-2) (CCT-zeta-like) (Chaperonin containing T-complex polypeptide 1 subunit 6B) (TCP-1-zeta-like) (Testis-specific Tcp20) (Testis-specific protein TSA303)	CCT6B	Homo sapiens (Human)	530	UP000005640: Chromosome 17
Q8TDR4	reviewed	TCP1L_HUMAN	T-complex protein 10A homolog 1 (T-complex protein 10A-1) (TCP10A-1) (TCP10-like)	TCP10L PRED77	Homo sapiens (Human)	215	UP000005640: Chromosome 21
P60174	reviewed	TPIS_HUMAN	Triosephosphate isomerase (TIM) (EC 5.3.1.1) (Methylglyoxal synthase) (EC 4.2.3.3) (Triose-phosphate isomerase)	TPI1 TPI	Homo sapiens (Human)	249	UP000005640: Chromosome 12
Q15118	reviewed	PDK1_HUMAN	[Pyruvate dehydrogenase (acetyl-transferring)] kinase isozyme 1, mitochondrial (EC 2.7.11.2) (Pyruvate dehydrogenase kinase isoform 1) (PDH kinase 1)	PDK1 PDHK1	Homo sapiens (Human)	436	UP000005640: Chromosome 2
Q15119	reviewed	PDK2_HUMAN	[Pyruvate dehydrogenase (acetyl-transferring)] kinase isozyme 2, mitochondrial (EC 2.7.11.2) (Pyruvate dehydrogenase kinase isoform 2) (PDH kinase 2) (PDKII)	PDK2 PDHK2	Homo sapiens (Human)	407	UP000005640: Chromosome 17
Q15120	reviewed	PDK3_HUMAN	[Pyruvate dehydrogenase (acetyl-transferring)] kinase isozyme 3, mitochondrial (EC 2.7.11.2) (Pyruvate dehydrogenase kinase isoform 3)	PDK3 PDHK3	Homo sapiens (Human)	406	UP000005640: Chromosome X
Q16654	reviewed	PDK4_HUMAN	[Pyruvate dehydrogenase (acetyl-transferring)] kinase isozyme 4, mitochondrial (EC 2.7.11.2) (Pyruvate dehydrogenase kinase isoform 4)	PDK4 PDHK4	Homo sapiens (Human)	411	UP000005640: Chromosome 7
P08670	reviewed	VIME_HUMAN	Vimentin	VIM	Homo sapiens (Human)	466	UP000005640: Chromosome 10
Q2NL98	reviewed	VMAC_HUMAN	Vimentin-type intermediate filament-associated coiled-coil protein	VMAC	Homo sapiens (Human)	169	UP000005640: Chromosome 19
P08108	reviewed	HSP70_ONCMY	Heat shock cognate 70 kDa protein[...]	hsc71	Oncorhynchus mykiss (Rainbow trout) (Salmo gairdneri)	651 AA	UP000694395
Q13526	reviewed	PIN1_HUMAN	Peptidyl-prolyl cis-trans isomerase NIMA-interacting 1 (EC 5.2.1.8) (Peptidyl-prolyl cis-trans isomerase Pin1) (PPIase Pin1) (Rotamase Pin1)	PIN1	Homo sapiens (Human)	163	UP000005640: Chromosome 19
Q9Y237	reviewed	PIN4_HUMAN	Peptidyl-prolyl cis-trans isomerase NIMA-interacting 4 (EC 5.2.1.8) (Parvulin-14) (Par14) (hPar14) (Parvulin-17) (Par17) (hPar17) (Peptidyl-prolyl cis-trans isomerase Pin4) (PPIase Pin4) (Peptidyl-prolyl cis/trans isomerase EPVH) (hEPVH) (Rotamase Pin4)	PIN4	Homo sapiens (Human)	131	UP000005640: Chromosome X
O15428	reviewed	PINL_HUMAN	Putative PIN1-like protein (Peptidylprolyl cis-trans isomerase NIMA-interacting 1 pseudogene 1)	PIN1P1 PIN1L	Homo sapiens (Human)	100	UP000005640: Unplaced
Q13427	reviewed	PPIG_HUMAN	Peptidyl-prolyl cis-trans isomerase G (PPIase G) (Peptidyl-prolyl isomerase G) (EC 5.2.1.8) (CASP10) (Clk-associating RS-cyclophilin) (CARS-Cyp) (CARS-cyclophilin) (SR-cyclophilin) (SR-cyp) (SRcyp) (Cyclophilin G) (Rotamase G)	PPIG	Homo sapiens (Human)	754	UP000005640: Chromosome 2
P06576	reviewed	ATPB_HUMAN	ATP synthase subunit beta, mitochondrial (EC 7.1.2.2) (ATP synthase F1 subunit beta)	ATP5F1B ATP5B ATPMB ATPSB	Homo sapiens (Human)	529	UP000005640: Chromosome 12
P0DMV8	reviewed	HS71A_HUMAN	Heat shock 70 kDa protein 1A (Heat shock 70 kDa protein 1) (HSP70-1) (HSP70.1) (Heat shock protein family A member 1A)	HSPA1A HSP72 HSPA1 HSX70	Homo sapiens (Human)	641	UP000005640: Chromosome 6
P0DMV9	reviewed	HS71B_HUMAN	Heat shock 70 kDa protein 1B (Heat shock 70 kDa protein 2) (HSP70-2) (HSP70.2) (Heat shock protein family A member 1B)	HSPA1B HSP72	Homo sapiens (Human)	641	UP000005640: Chromosome 6
P11021	reviewed	BIP_HUMAN	Endoplasmic reticulum chaperone BiP (EC 3.6.4.10) (78 kDa glucose-regulated protein) (GRP-78) (Binding-immunoglobulin protein) (BiP) (Heat shock protein 70 family protein 5) (HSP70 family protein 5) (Heat shock protein family A member 5) (Immunoglobulin heavy chain-binding protein)	HSPA5 GRP78	Homo sapiens (Human)	654	UP000005640: Chromosome 9
P17066	reviewed	HSP76_HUMAN	Heat shock 70 kDa protein 6 (Heat shock 70 kDa protein B') (Heat shock protein family A member 6)	HSPA6 HSP70B'	Homo sapiens (Human)	643	UP000005640: Chromosome 1
P34931	reviewed	HS71L_HUMAN	Heat shock 70 kDa protein 1-like (Heat shock 70 kDa protein 1L) (Heat shock 70 kDa protein 1-Hom) (HSP70-Hom) (Heat shock protein family A member 1L)	HSPA1L	Homo sapiens (Human)	641	UP000005640: Chromosome 6
P54652	reviewed	HSP72_HUMAN	Heat shock-related 70 kDa protein 2 (Heat shock 70 kDa protein 2) (Heat shock protein family A member 2)	HSPA2	Homo sapiens (Human)	639	UP000005640: Chromosome 14
Q92597	reviewed	NDRG1_HUMAN	Protein NDRG1 (Differentiation-related gene 1 protein) (DRG-1) (N-myc downstream-regulated gene 1 protein) (Nickel-specific induction protein Cap43) (Reducing agents and tunicamycin-responsive protein) (RTP) (Rit42)	NDRG1 CAP43 DRG1 RTP	Homo sapiens (Human)	394	UP000005640: Chromosome 8
P15153	reviewed	RAC2_HUMAN	Ras-related C3 botulinum toxin substrate 2 (GX) (Small G protein) (p21-Rac2)	RAC2	Homo sapiens (Human)	192	UP000005640: Chromosome 22
P52565	reviewed	GDIR1_HUMAN	Rho GDP-dissociation inhibitor 1 (Rho GDI 1) (Rho-GDI alpha)	ARHGDIA GDIA1	Homo sapiens (Human)	204	UP000005640: Chromosome 17
P52566	reviewed	GDIR2_HUMAN	Rho GDP-dissociation inhibitor 2 (Rho GDI 2) (Ly-GDI) (Rho-GDI beta)	ARHGDIB GDIA2 GDID4 RAP1GN1	Homo sapiens (Human)	201	UP000005640: Chromosome 12
P60953	reviewed	CDC42_HUMAN	Cell division control protein 42 homolog (EC 3.6.5.2) (G25K GTP-binding protein)	CDC42	Homo sapiens (Human)	191	UP000005640: Chromosome 1
P63000	reviewed	RAC1_HUMAN	Ras-related C3 botulinum toxin substrate 1 (EC 3.6.5.2) (Cell migration-inducing gene 5 protein) (Ras-like protein TC25) (p21-Rac1)	RAC1 TC25 MIG5	Homo sapiens (Human)	192	UP000005640: Chromosome 7
Q99819	reviewed	GDIR3_HUMAN	Rho GDP-dissociation inhibitor 3 (Rho GDI 3) (Rho-GDI gamma)	ARHGDIG	Homo sapiens (Human)	225	UP000005640: Chromosome 16

## Sheet: ST1f
Supplementary Table S1f. Proteins approved by the FDA for clinical trials [19884488]
P24298
P24298
P04075
P05062
P09972
P09972
P08697
P08697
P01009
P01009
P02763
P01023
P01023
P02771
P04746
P04745
P01019
P12821
P12821
P01008
P01008
P04114
P04114
P02647
P02647
P02656
P17174
P08833
P17936
P61769
P02775
P02775
P43251
P43251
P36269
P00738
P02790
P04278
P04278
P06744
P48735
O75874
O75874
P01880
P01880
P01854
P01876
P01877
P01857
P01861
P01871
P01871
P05111
P05111
P08476
P05121
P05121
P05019
P01834
P24666
P24666
P12277
P12277
P06732
P07195
P07195
P00338
P02788
P02788
P61626
P16233
P16233
P08519
Q13093
P06858
P0CF74
P05164
P02144
P15941
Q8WXI7
Q8WXI7
P14618
P01270
P00747
P02766
P01236
P01236
P07288
P04070
P07225
P07225
P06731
P00797
P09455
P02753
P02753
P04626
P02786
P14784
P31785
P05155
P02745
P02746
P02747
P02747
P09871
P09871
P01024
P01031
P01031
P01241
Q00796
P01266
P01266
P05543
P00750
P02787
P07477
P19429
P45378
P13805
P45379
P00749
P00751
P00751
P04275
P04275
P00488
P05160
P00740
P02792
P02765
P02675
P02679
P02671
P02671
P02751
P15309
P15309
P09923
P09923
P05186
P05186
P06276
P06276
P00450
P01034
P16860

## Sheet: PRISMA checklist
Section and Topic	Item #	Checklist item	Location where item is reported
TITLE
Title	1	Identify the report as a systematic review.	✓
ABSTRACT
Abstract	2	See the PRISMA 2020 for Abstracts checklist.	✓
INTRODUCTION
Rationale	3	Describe the rationale for the review in the context of existing knowledge.	✓
Objectives	4	Provide an explicit statement of the objective(s) or question(s) the review addresses.	✓
METHODS
Eligibility criteria	5	Specify the inclusion and exclusion criteria for the review and how studies were grouped for the syntheses.	✓
Information sources	6	Specify all databases, registers, websites, organisations, reference lists and other sources searched or consulted to identify studies. Specify the date when each source was last searched or consulted.	✓
Search strategy	7	Present the full search strategies for all databases, registers and websites, including any filters and limits used.	✓
Selection process	8	Specify the methods used to decide whether a study met the inclusion criteria of the review, including how many reviewers screened each record and each report retrieved, whether they worked independently, and if applicable, details of automation tools used in the process.	✓
Data collection process	9	Specify the methods used to collect data from reports, including how many reviewers collected data from each report, whether they worked independently, any processes for obtaining or confirming data from study investigators, and if applicable, details of automation tools used in the process.	✓
Data items	10a	List and define all outcomes for which data were sought. Specify whether all results that were compatible with each outcome domain in each study were sought (e.g. for all measures, time points, analyses), and if not, the methods used to decide which results to collect.	✓
	10b	List and define all other variables for which data were sought (e.g. participant and intervention characteristics, funding sources). Describe any assumptions made about any missing or unclear information.	✓
Study risk of bias assessment	11	Specify the methods used to assess risk of bias in the included studies, including details of the tool(s) used, how many reviewers assessed each study and whether they worked independently, and if applicable, details of automation tools used in the process.	✓
Effect measures	12	Specify for each outcome the effect measure(s) (e.g. risk ratio, mean difference) used in the synthesis or presentation of results.	✓
Synthesis methods	13a	Describe the processes used to decide which studies were eligible for each synthesis (e.g. tabulating the study intervention characteristics and comparing against the planned groups for each synthesis (item #5)).	✓
	13b	Describe any methods required to prepare the data for presentation or synthesis, such as handling of missing summary statistics, or data conversions.	✓
	13c	Describe any methods used to tabulate or visually display results of individual studies and syntheses.	✓
	13d	Describe any methods used to synthesize results and provide a rationale for the choice(s). If meta-analysis was performed, describe the model(s), method(s) to identify the presence and extent of statistical heterogeneity, and software package(s) used.	✓
	13e	Describe any methods used to explore possible causes of heterogeneity among study results (e.g. subgroup analysis, meta-regression).	✓
	13f	Describe any sensitivity analyses conducted to assess robustness of the synthesized results.	✓
Reporting bias assessment	14	Describe any methods used to assess risk of bias due to missing results in a synthesis (arising from reporting biases).	✓
Certainty assessment	15	Describe any methods used to assess certainty (or confidence) in the body of evidence for an outcome.	✓
RESULTS
Study selection	16a	Describe the results of the search and selection process, from the number of records identified in the search to the number of studies included in the review, ideally using a flow diagram.	✓
	16b	Cite studies that might appear to meet the inclusion criteria, but which were excluded, and explain why they were excluded.	✓
Study characteristics	17	Cite each included study and present its characteristics.	✓
Risk of bias in studies	18	Present assessments of risk of bias for each included study.	Risk of bias assessment for each included study is not applicable, as the main purpose of the systematic review was to obtain a list of age-associated proteins for further ranking and recommendations for measuring concentrations
Results of individual studies	19	For all outcomes, present, for each study: (a) summary statistics for each group (where appropriate) and (b) an effect estimate and its precision (e.g. confidence/credible interval), ideally using structured tables or plots.	✓
Results of syntheses	20a	For each synthesis, briefly summarise the characteristics and risk of bias among contributing studies.	See item # 18
	20b	Present results of all statistical syntheses conducted. If meta-analysis was done, present for each the summary estimate and its precision (e.g. confidence/credible interval) and measures of statistical heterogeneity. If comparing groups, describe the direction of the effect.	✓
	20c	Present results of all investigations of possible causes of heterogeneity among study results.	✓
	20d	Present results of all sensitivity analyses conducted to assess the robustness of the synthesized results.	✓
Reporting biases	21	Present assessments of risk of bias due to missing results (arising from reporting biases) for each synthesis assessed.	Any limitations and risks of bias in the review processes may be due to missed publications resulting from human error. However, the resulting list of age-associated proteins includes proteins that have been confirmed in several studies, which adds significant research value
Certainty of evidence	22	Present assessments of certainty (or confidence) in the body of evidence for each outcome assessed.	✓
DISCUSSION
Discussion	23a	Provide a general interpretation of the results in the context of other evidence.	✓
	23b	Discuss any limitations of the evidence included in the review.	✓
	23c	Discuss any limitations of the review processes used.	See item # 21
	23d	Discuss implications of the results for practice, policy, and future research.	✓
OTHER INFORMATION
Registration and protocol	24a	Provide registration information for the review, including register name and registration number, or state that the review was not registered.	✓
	24b	Indicate where the review protocol can be accessed, or state that a protocol was not prepared.	✓
	24c	Describe and explain any amendments to information provided at registration or in the protocol.	✓
Support	25	Describe sources of financial or non-financial support for the review, and the role of the funders or sponsors in the review.	✓
Competing interests	26	Declare any competing interests of review authors.	✓
Availability of data, code and other materials	27	Report which of the following are publicly available and where they can be found: template data collection forms; data extracted from included studies; data used for all analyses; analytic code; any other materials used in the review.	✓
From: Page MJ, McKenzie JE, Bossuyt PM, Boutron I, Hoffmann TC, Mulrow CD, et al. The PRISMA 2020 statement: an updated guideline for reporting systematic reviews. BMJ 2021;372:n71. doi: 10.1136/bmj.n71. This work is licensed under CC BY 4.0. To view a copy of this license, visit https://creativecommons.org/licenses/by/4.0/
